# Supplementary material for: Quantitative analysis of the cysteine redoxome by iodoacetyl tandem mass tags
Source: Anal Bioanal Chem. 2017 Apr 7;409(15):3821–30. doi: 10.1007/s00216-017-0326-6 (PMC5427158; doi:10.1007/s00216-017-0326-6)
Supplement: Supplementary file 2 — (XLSX 45.6 kb) [file 216_2017_326_MOESM2_ESM.xlsx]

## Sheet: Protein_date
Expression profile H2O2/Ctrl	log 2(Expression profile H2O2/Ctrl)	Expression profile H2O2/Ctrl A significant	Expression profile H2O2/Ctrl Significance A p-value	Proteins	Gene names	Protein names
2.2769	1.18707	+	1.26829e-08	P0AAJ8	hybA	Hydrogenase-2 operon protein HybA
2.10119	1.07121	+	1.3552e-06	P0AC62	grxC	Glutaredoxin-3
2.02093	1.01502	+	1.01032e-05	P0A7M9	rpmE	50S ribosomal protein L31
2.0118	1.00849	+	1.26208e-05	P0AC47	frdB	Fumarate reductase iron-sulfur subunit
1.92956	0.948275	+	8.84704e-05	P0ABS1	dksA	RNA polymerase-binding transcription factor DksA
1.85385	0.890522	+	0.000479193	P0A9A9	fur	Ferric uptake regulation protein
1.84769	0.885724	+	0.000547114	P0A7Q6	rpmJ	50S ribosomal protein L36
1.83984	0.879577	+	0.000647259	P0AGG4	trxC	Thioredoxin-2
1.83646	0.876928	+	0.000695456	P0AC59	grxB	Glutaredoxin-2
1.82165	0.865245	+	0.00095057	P31979	nuoF	NADH-quinone oxidoreductase subunit F
1.78116	0.83282	+	0.00218092	P0AAJ5	fdoH	Formate dehydrogenase-O iron-sulfur subunit
1.73633	0.79604	+	0.00524176	P25539	ribD	Riboflavin biosynthesis protein RibD;Diaminohydroxyphosphoribosylaminopyrimidine deaminase;5-amino-6-(5-phosphoribosylamino)uracil reductase
1.72703	0.788297	+	0.00624953	P0AAT9	ybeL	Uncharacterized protein YbeL
1.68286	0.750915	+	0.0139984	P15640	purD	Phosphoribosylamine--glycine ligase
1.6826	0.750691	+	0.0140632	P0A746	msrB	Peptide methionine sulfoxide reductase MsrB
1.66874	0.738763	+	0.0179218	P76440	preT	NAD-dependent dihydropyrimidine dehydrogenase subunit PreT
1.6668	0.737079	+	0.0185353	P45771	yrdD	Uncharacterized protein YrdD
1.66146	0.732448	+	0.0203182	P0AGK8	iscR	HTH-type transcriptional regulator IscR
1.65073	0.723104	+	0.0243753	P06986	hisC	Histidinol-phosphate aminotransferase
1.63782	0.711775	+	0.0302209	P0AA25	trxA	Thioredoxin-1
1.63604	0.710204	+	0.0311194	P09158	speE	Polyamine aminopropyl transferase
1.63435	0.708716	+	0.031992	P0A6T3	galK	Galactokinase
1.62326	0.698892	+	0.0382945	P39286	rsgA	Putative ribosome biogenesis GTPase RsgA
1.62077	0.696683	+	0.0398484	P13482	treA	Periplasmic trehalase
1.61116	0.688097	+	0.0464071	P04982	rbsD	D-ribose pyranase
1.60176	0.679662		0.0537118	P0ACA7	gstB	Glutathione S-transferase GstB
1.60141	0.67934		0.0540087	P0A7D1	pth	Peptidyl-tRNA hydrolase
1.59319	0.671921		0.061238	P69411	rcsF	Outer membrane lipoprotein RcsF
1.59307	0.671812		0.0613497	P0AD05;P10408;P37052	yecA;secA;ychJ	Uncharacterized protein YecA;Protein translocase subunit SecA;UPF0225 protein YchJ
1.58898	0.668102		0.0652615	P08622	dnaJ	Chaperone protein DnaJ
1.57949	0.65946		0.0751738	P0AEU0	hisJ	Histidine-binding periplasmic protein
1.57624	0.65649		0.0788514	P0AF24	nagD	Ribonucleotide monophosphatase NagD
1.57498	0.655335		0.0803199	P13024	fdhE	Protein FdhE
1.57206	0.652653		0.0838176	P0A7F6	speD	S-adenosylmethionine decarboxylase proenzyme;S-adenosylmethionine decarboxylase beta chain;S-adenosylmethionine decarboxylase alpha chain
1.56655	0.647591		0.0907555	P52061	rdgB	dITP/XTP pyrophosphatase
1.56589	0.646982		0.0916204	P0A9I3	gcvR	Glycine cleavage system transcriptional repressor
1.5634	0.644684		0.0949424	P0C8J6	gatY	D-tagatose-1,6-bisphosphate aldolase subunit GatY
1.56006	0.641601		0.0995529	P0AAQ2	yajD	Uncharacterized protein YajD
1.53807	0.621123		0.134853	P0A862	tpx	Thiol peroxidase
1.53172	0.615156		0.146777	P00547	thrB	Homoserine kinase
1.52523	0.609023		0.159859	P0A8L1	serS	Serine--tRNA ligase
1.52459	0.60842		0.161192	P0AEG6	dsbC	Thiol:disulfide interchange protein DsbC
1.52203	0.606001		0.166619	P0A9Q5	accD	Acetyl-coenzyme A carboxylase carboxyl transferase subunit beta
1.52062	0.604659		0.16969	P0ACU7	yjdC	HTH-type transcriptional regulator YjdC
1.51055	0.595073		0.192866	P0AGC3	slt	Soluble lytic murein transglycosylase
1.51026	0.594796		0.193568	P52006	nudI	Nucleoside triphosphatase NudI
1.50857	0.593186		0.19769	P76215	astE	Succinylglutamate desuccinylase
1.50843	0.593045		0.198056	P37440	ucpA	Oxidoreductase UcpA
1.50569	0.59042		0.20492	P25437	frmA	S-(hydroxymethyl)glutathione dehydrogenase
1.50432	0.589109		0.208416	P04805	gltX	Glutamate--tRNA ligase
1.50378	0.588589		0.209812	P0A738	moaC	Cyclic pyranopterin monophosphate synthase accessory protein
1.50167	0.586564		0.215319	P0ACC3	erpA	Iron-sulfur cluster insertion protein ErpA
1.50062	0.585556		0.218099	P63417	yhbS	Uncharacterized N-acetyltransferase YhbS
1.49939	0.58438		0.221374	P25894	loiP	Metalloprotease LoiP
1.49352	0.578714		0.237647	P06971	fhuA	Ferrichrome-iron receptor
1.4922	0.577444		0.241409	P21338	rna	Ribonuclease I
1.48979	0.575109		0.248433	Q46908	ygcR	Putative electron transfer flavoprotein subunit YgcR
1.48623	0.571661		0.259064	P64602	mlaB	Probable phospholipid ABC transporter-binding protein MlaB
1.48312	0.568634		0.268653	P38521	yggL	Uncharacterized protein YggL
1.48307	0.568585		0.268812	P69910;P69908	gadB;gadA	Glutamate decarboxylase beta;Glutamate decarboxylase alpha
1.47989	0.565488		0.278875	P0AEK4	fabI	Enoyl-[acyl-carrier-protein] reductase [NADH] FabI
1.47833	0.563971		0.283897	P09832	gltD	Glutamate synthase [NADPH] small chain
1.47381	0.559555		0.298865	P0A940	bamA	Outer membrane protein assembly factor BamA
1.47306	0.558821		0.301401	P0CG19	rph	Inactive ribonuclease PH
1.47216	0.55793		0.304501	P0ACY1	ydjA	Putative NAD(P)H nitroreductase YdjA
1.46927	0.555098		0.314494	P07395	pheT	Phenylalanine--tRNA ligase beta subunit
1.46847	0.554311		0.317311	P0ACD4	iscU	Iron-sulfur cluster assembly scaffold protein IscU
1.46686	0.552729		0.323017	P0A953	fabB	3-oxoacyl-[acyl-carrier-protein] synthase 1
1.46618	0.552067		0.325427	P0AGJ5	yfiF	Uncharacterized tRNA/rRNA methyltransferase YfiF
1.4624	0.548336		0.339218	P0A734	minE	Cell division topological specificity factor
1.46175	0.547698		0.341613	P09147	galE	UDP-glucose 4-epimerase
1.46033	0.546298		0.346906	P09551	argT	Lysine/arginine/ornithine-binding periplasmic protein
1.45733	0.543324		0.358327	P0A9P4	trxB	Thioredoxin reductase
1.45464	0.540659		0.368755	P0A784	orn	Oligoribonuclease
1.45396	0.539983		0.37143	P52697	pgl	6-phosphogluconolactonase
1.4519	0.537938		0.379597	P06612	topA	DNA topoisomerase 1
1.45178	0.537825		0.380051	P0A6C1	nfo	Endonuclease 4
1.44942	0.535472		0.389591	P31806	nnr	Bifunctional NAD(P)H-hydrate repair enzyme Nnr;ADP-dependent (S)-NAD(P)H-hydrate dehydratase;NAD(P)H-hydrate epimerase
1.44594	0.532008		0.403898	P33219	yebF	Protein YebF
1.44501	0.531079		0.407788	P0A877	trpA	Tryptophan synthase alpha chain
1.4447	0.530771		0.409079	P0ADG7	guaB	Inosine-5-monophosphate dehydrogenase
1.44419	0.530256		0.411248	P0A8A0	yebC	Probable transcriptional regulatory protein YebC
1.44368	0.529749		0.413391	P39199	prmB	50S ribosomal protein L3 glutamine methyltransferase
1.4412	0.527266		0.42398	P0AFR4	yciO	Uncharacterized protein YciO
1.44012	0.52619		0.428618	P0AAB6	galF	UTP--glucose-1-phosphate uridylyltransferase
1.44004	0.526113		0.428951	P0A6H1	clpX	ATP-dependent Clp protease ATP-binding subunit ClpX
1.43872	0.524787		0.434708	P33602	nuoG	NADH-quinone oxidoreductase subunit G
1.43796	0.524023		0.438049	P77433	ykgG	Uncharacterized protein YkgG
1.43738	0.523444		0.440585	P23721	serC	Phosphoserine aminotransferase
1.43717	0.523228		0.441538	P75691	yahK	Aldehyde reductase YahK
1.43591	0.521968		0.447099	P0A717	prs	Ribose-phosphate pyrophosphokinase
1.43542	0.52147		0.449307	P0AGD1	sodC	Superoxide dismutase [Cu-Zn]
1.43531	0.52136		0.449796	P24215	uxuA	Mannonate dehydratase
1.43111	0.517137		0.468788	P69828	gatA	Galactitol-specific phosphotransferase enzyme IIA component
1.43027	0.516283		0.472683	P23003	trmA	tRNA/tmRNA (uracil-C(5))-methyltransferase
1.42906	0.515062		0.478281	P0AFF6	nusA	Transcription termination/antitermination protein NusA
1.42814	0.514133		0.482564	P0A9Q1	arcA	Aerobic respiration control protein ArcA
1.42481	0.510774		0.498225	P0A9R4	fdx	2Fe-2S ferredoxin
1.42475	0.510705		0.498546	P64503	yebV	Uncharacterized protein YebV
1.4227	0.508634		0.50834	P19926	agp	Glucose-1-phosphatase
1.42055	0.506447		0.51879	P77554	yahJ	Uncharacterized protein YahJ
1.4152	0.501001		0.545282	P04425	gshB	Glutathione synthetase
1.40917	0.494842		0.576029	P0AAT6	rsfS	Ribosomal silencing factor RsfS
1.40847	0.494128		0.579646	P02924	araF	L-arabinose-binding periplasmic protein
1.40742	0.493053		0.585113	P0A7M2	rpmB	50S ribosomal protein L28
1.40721	0.492836		0.58622	P0A9L5	ppiC	Peptidyl-prolyl cis-trans isomerase C
1.40693	0.492555		0.587652	P0A6A3	ackA	Acetate kinase
1.40688	0.492503		0.587916	P29131	ftsN	Cell division protein FtsN
1.40669	0.4923		0.588953	P39172	znuA	High-affinity zinc uptake system protein ZnuA
1.40627	0.491877		0.591119	P0CK95	yghJ	Putative lipoprotein AcfD homolog
1.40613	0.491728		0.591884	P0A901	blc	Outer membrane lipoprotein Blc
1.40386	0.489396		0.60388	Q47690	mmuM	Homocysteine S-methyltransferase
1.40136	0.486827		0.617225	P39160	uxuB	D-mannonate oxidoreductase
1.40084	0.486289		0.620038	P39173	yeaD	Putative glucose-6-phosphate 1-epimerase
1.40036	0.485798		0.622609	P22939	ispA	Farnesyl diphosphate synthase
1.39884	0.484226		0.630868	P06968	dut	Deoxyuridine 5-triphosphate nucleotidohydrolase
1.3983	0.48367		0.6338	P0A6L4	nanA	N-acetylneuraminate lyase
1.39745	0.482795		0.638426	P76108	ydcS	Putative ABC transporter periplasmic-binding protein YdcS
1.39703	0.48236		0.640735	P0A6L2	dapA	4-hydroxy-tetrahydrodipicolinate synthase
1.39564	0.480928		0.64835	P18843	nadE	NH(3)-dependent NAD(+) synthetase
1.39553	0.480817		0.64894	P0A6Y8	dnaK	Chaperone protein DnaK
1.39513	0.480402		0.651155	P76346	mtfA	Protein MtfA
1.39497	0.48023		0.652075	P0A6K6	deoB	Phosphopentomutase
1.39446	0.479705		0.654881	P29217	yceH	UPF0502 protein YceH
1.39381	0.47903		0.658498	P37902	gltI	Glutamate/aspartate periplasmic-binding protein
1.39117	0.476298		0.673218	P0AC33;P14407	fumA;fumB	Fumarate hydratase class I, aerobic;Fumarate hydratase class I, anaerobic
1.39089	0.476007		0.674791	P65367	yqcA	Uncharacterized protein YqcA
1.38995	0.475034		0.68007	P36929	rsmB	Ribosomal RNA small subunit methyltransferase B
1.38937	0.474428		0.683363	P0AGJ9	tyrS	Tyrosine--tRNA ligase
1.38883	0.473868		0.686411	P37095	pepB	Peptidase B
1.38807	0.473083		0.6907	P0AG67	rpsA	30S ribosomal protein S1
1.38702	0.471985		0.696709	P0AEW9	fruK	1-phosphofructokinase
1.38663	0.471579		0.698936	P60716	lipA	Lipoyl synthase
1.38617	0.471104		0.701544	P0A8J8	rhlB	ATP-dependent RNA helicase RhlB
1.38588	0.4708		0.703215	P0A805	frr	Ribosome-recycling factor
1.3842	0.469055		0.712838	P0AE18	map	Methionine aminopeptidase
1.38378	0.468618		0.715253	P65556	yfcD	Uncharacterized Nudix hydrolase YfcD
1.38348	0.468307		0.716975	P0AB91	aroG	Phospho-2-dehydro-3-deoxyheptonate aldolase, Phe-sensitive
1.38336	0.468177		0.717696	P0A879	trpB	Tryptophan synthase beta chain
1.38214	0.466908		0.724736	P06987	hisB	Histidine biosynthesis bifunctional protein HisB;Histidinol-phosphatase;Imidazoleglycerol-phosphate dehydratase
1.38156	0.466302		0.728106	P30859	artI	Putative ABC transporter arginine-binding protein 2
1.38149	0.466223		0.728549	P0ADB1	osmE	Osmotically-inducible lipoprotein E
1.38145	0.466186		0.728754	P0AD12	yeeZ	Protein YeeZ
1.37941	0.464054		0.740657	P60651	speB	Agmatinase
1.37925	0.463887		0.741596	P21165	pepQ	Xaa-Pro dipeptidase
1.37852	0.463125		0.745867	P0A8V2	rpoB	DNA-directed RNA polymerase subunit beta
1.37834	0.462934		0.746938	P22333	add	Adenosine deaminase
1.37796	0.462538		0.749163	P02943	lamB	Maltoporin
1.37795	0.462528		0.749217	P0A8T1	prmA	Ribosomal protein L11 methyltransferase
1.37752	0.462076		0.751759	P77395	ybbN	Uncharacterized protein YbbN
1.37743	0.461974		0.752336	P0AEB7	yoaB	RutC family protein YoaB
1.37722	0.461758		0.753547	P0A7D7	purC	Phosphoribosylaminoimidazole-succinocarboxamide synthase
1.37673	0.461243		0.756451	P0A7S3	rpsL	30S ribosomal protein S12
1.37579	0.460256		0.762021	P0AAI9	fabD	Malonyl CoA-acyl carrier protein transacylase
1.37575	0.46022		0.762221	P09394	glpQ	Glycerophosphoryl diester phosphodiesterase
1.37524	0.459682		0.765263	P0A9H1	mug	G/U mismatch-specific DNA glycosylase
1.37467	0.459086		0.768636	P06983	hemC	Porphobilinogen deaminase
1.37405	0.458434		0.772336	P31057	panB	3-methyl-2-oxobutanoate hydroxymethyltransferase
1.37139	0.455642		0.788218	P30744	sdaB	L-serine dehydratase 2
1.37111	0.455349		0.789889	P0ADP0	yigB	Flavin mononucleotide phosphatase YigB
1.37106	0.455291		0.790217	P12008	aroC	Chorismate synthase
1.37101	0.455241		0.790504	P23827	eco	Ecotin
1.37047	0.454668		0.79378	P0A8I5	trmB	tRNA (guanine-N(7)-)-methyltransferase
1.37028	0.454468		0.794923	P0CE48;P0CE47	tufB;tufA	Elongation factor Tu 2;Elongation factor Tu 1
1.37007	0.454249		0.796173	P24203	yjiA	Uncharacterized GTP-binding protein YjiA
1.36994	0.454117		0.79693	P00956	ileS	Isoleucine--tRNA ligase
1.36952	0.453672		0.799477	P0A8D6	ymdB	O-acetyl-ADP-ribose deacetylase
1.36934	0.453483		0.800561	P67095	yfcE	Phosphodiesterase YfcE
1.36893	0.453045		0.803067	P31658	hchA	Molecular chaperone Hsp31 and glyoxalase 3
1.36805	0.452118		0.808388	P45464	lpoA	Penicillin-binding protein activator LpoA
1.36707	0.451087		0.814314	P0A991	fbaB	Fructose-bisphosphate aldolase class 1
1.36676	0.450761		0.816191	P0AFC7	nuoB	NADH-quinone oxidoreductase subunit B
1.36618	0.450148		0.819722	P16456	selD	Selenide, water dikinase
1.3647	0.448586		0.828736	P04995	sbcB	Exodeoxyribonuclease I
1.36369	0.44752		0.834896	P0AFK0	pmbA	Metalloprotease PmbA
1.36336	0.447163		0.836963	P0ABH0	ftsA	Cell division protein FtsA
1.36166	0.445366		0.847384	P0AET2	hdeB	Acid stress chaperone HdeB
1.36084	0.444498		0.852427	P0A6R0	fabH	3-oxoacyl-[acyl-carrier-protein] synthase 3
1.36079	0.444448		0.852718	P0A887	ubiE	Ubiquinone/menaquinone biosynthesis C-methyltransferase UbiE
1.36009	0.443699		0.857072	P17115	gutQ	Arabinose 5-phosphate isomerase GutQ
1.35796	0.441441		0.870233	P00934	thrC	Threonine synthase
1.35714	0.440574		0.875291	P64559	cptB	Antitoxin CptB
1.35691	0.440327		0.876739	P10346	glnQ	Glutamine transport ATP-binding protein GlnQ
1.35685	0.440256		0.877152	P0AG63	rpsQ	30S ribosomal protein S17
1.35637	0.439749		0.880112	P31808	yciK	Uncharacterized oxidoreductase YciK
1.3557	0.439038		0.884271	P0A9L8	proC	Pyrroline-5-carboxylate reductase
1.3545	0.437765		0.89173	P0A6E1	aroL	Shikimate kinase 2
1.35362	0.436822		0.897257	P23847	dppA	Periplasmic dipeptide transport protein
1.35359	0.436796		0.897407	P0AED0	uspA	Universal stress protein A
1.35246	0.435586		0.904511	P77488	dxs	1-deoxy-D-xylulose-5-phosphate synthase
1.35186	0.434948		0.908256	P46130	ybhC	Putative acyl-CoA thioester hydrolase YbhC
1.3505	0.433491		0.916821	P32157	yiiM	Protein YiiM
1.3505	0.433489		0.916837	P0A6P9	eno	Enolase
1.3484	0.431251		0.930012	P00959	metG	Methionine--tRNA ligase
1.3479	0.430709		0.933206	P27298	prlC	Oligopeptidase A
1.34779	0.430594		0.933882	P0ABP8	deoD	Purine nucleoside phosphorylase DeoD-type
1.34759	0.430386		0.935108	P00579	rpoD	RNA polymerase sigma factor RpoD
1.34736	0.430139		0.936561	P22256	gabT	4-aminobutyrate aminotransferase GabT
1.34667	0.429395		0.940953	P64517	yodC	Uncharacterized protein YodC
1.3444	0.426959		0.955325	P76291	cmoB	tRNA (mo5U34)-methyltransferase
1.34365	0.426157		0.960063	P0AF93	ridA	2-iminobutanoate/2-iminopropanoate deaminase
1.34327	0.425752		0.962458	P0A9S1	fucO	Lactaldehyde reductase
1.34324	0.425715		0.962672	P07813	leuS	Leucine--tRNA ligase
1.34317	0.425642		0.963105	P26616	maeA	NAD-dependent malic enzyme
1.34303	0.425494		0.963981	P0AGD7	ffh	Signal recognition particle protein
1.33851	0.420632		0.992725	P75915	ycdY	Chaperone protein YcdY
1.338	0.420079		0.995996	P0AB77	kbl	2-amino-3-ketobutyrate coenzyme A ligase
1.33788	0.419949		0.996762	P0A7I4	prfC	Peptide chain release factor 3
1.3376	0.419645		0.998557	P0AF70	yjeI	Uncharacterized protein YjeI
1.33737	0.419402		1	P17993	ubiG	Ubiquinone biosynthesis O-methyltransferase
1.33638	0.418334		0.993835	P69441	adk	Adenylate kinase
1.33558	0.417466		0.988824	P0A9X4	mreB	Rod shape-determining protein MreB
1.33354	0.415263		0.976102	P08178	purM	Phosphoribosylformylglycinamidine cyclo-ligase
1.33344	0.415151		0.97546	P0A968	cspD	Cold shock-like protein CspD
1.33329	0.41499		0.974528	P77243	prpD	2-methylcitrate dehydratase
1.33319	0.414882		0.973904	P77252	ykgE	Uncharacterized protein YkgE
1.33195	0.413538		0.96615	P75874	yccU	Uncharacterized protein YccU
1.33112	0.41264		0.960969	P0A6P1	tsf	Elongation factor Ts
1.33095	0.412456		0.959908	P76027	oppD	Oligopeptide transport ATP-binding protein OppD
1.33095	0.412452		0.959886	P25516	acnA	Aconitate hydratase 1
1.3308	0.41229		0.958947	P0A799	pgk	Phosphoglycerate kinase
1.32931	0.410674		0.949634	P0A8W8	yfbU	UPF0304 protein YfbU
1.32884	0.410165		0.946702	P69741	hybO	Hydrogenase-2 small chain
1.32799	0.409249		0.941424	P0A7E5	pyrG	CTP synthase
1.3268	0.407948		0.933931	P0A8E1	ycfP	UPF0227 protein YcfP
1.32663	0.407766		0.932888	P0AFW2	rmf	Ribosome modulation factor
1.3266	0.407732		0.932692	P00968	carB	Carbamoyl-phosphate synthase large chain
1.32615	0.407249		0.92991	P0AA16	ompR	Transcriptional regulatory protein OmpR
1.32575	0.406812		0.927396	P06959	aceF	Dihydrolipoyllysine-residue acetyltransferase component of pyruvate dehydrogenase complex
1.32557	0.406613		0.926256	P23256	malY	Protein MalY;Cystathionine beta-lyase MalY;Maltose regulon modulator
1.32495	0.405943		0.922401	P0AAA1	yagU	Inner membrane protein YagU
1.32486	0.405845		0.921837	P25397	tehB	Tellurite methyltransferase
1.32438	0.405314		0.918788	P0A6J8	ddlA	D-alanine--D-alanine ligase A
1.32419	0.405106		0.917594	P0AF12	mtnN	5-methylthioadenosine/S-adenosylhomocysteine nucleosidase
1.32418	0.405102		0.917567	P33018	yeiG	S-formylglutathione hydrolase YeiG
1.32238	0.403139		0.906301	P0A988	dnaN	DNA polymerase III subunit beta
1.32113	0.401777		0.898498	P39353	yjhC	Uncharacterized oxidoreductase YjhC
1.32066	0.401261		0.895541	P00961	glyS	Glycine--tRNA ligase beta subunit
1.32054	0.401129		0.894784	P39377	iadA	Isoaspartyl dipeptidase
1.31873	0.399147		0.88345	P60664	hisF	Imidazole glycerol phosphate synthase subunit HisF
1.31779	0.398125		0.877614	P22255	cysQ	3(2),5-bisphosphate nucleotidase CysQ
1.31715	0.397417		0.873575	P0AEP3	galU	UTP--glucose-1-phosphate uridylyltransferase
1.31681	0.397048		0.871472	P0A9M2	hpt	Hypoxanthine phosphoribosyltransferase
1.31677	0.397		0.871197	P00963	asnA	Aspartate--ammonia ligase
1.31661	0.396832		0.870243	P76004	ycgM	Uncharacterized protein YcgM
1.31656	0.396778		0.869931	P76536	yfeX	Probable deferrochelatase/peroxidase YfeX
1.31623	0.396412		0.867845	P15288	pepD	Cytosol non-specific dipeptidase
1.31379	0.393734		0.852622	P08312	pheS	Phenylalanine--tRNA ligase alpha subunit
1.31319	0.393072		0.848864	P0A6A0	ubiB	Probable protein kinase UbiB
1.31276	0.392598		0.846177	Q47147	yafJ	Putative glutamine amidotransferase YafJ
1.31171	0.391453		0.839692	P0A858	tpiA	Triosephosphate isomerase
1.31143	0.391146		0.837956	P0A9K3	ybeZ	PhoH-like protein
1.31026	0.38985		0.830633	P0AB71	fbaA	Fructose-bisphosphate aldolase class 2
1.30976	0.389297		0.827514	P0ABU2	ychF	Ribosome-binding ATPase YchF
1.30937	0.388877		0.825148	P0A7J3	rplJ	50S ribosomal protein L10
1.30922	0.388713		0.824225	P0A996	glpC	Anaerobic glycerol-3-phosphate dehydrogenase subunit C
1.30845	0.387855		0.819392	P0A731	mgsA	Methylglyoxal synthase
1.3083	0.387696		0.818495	Q57261	truD	tRNA pseudouridine synthase D
1.30799	0.387349		0.816546	P0A9C5	glnA	Glutamine synthetase
1.30757	0.386888		0.813955	P0ABF6	cdd	Cytidine deaminase
1.30753	0.38684		0.813684	P0A7D4	purA	Adenylosuccinate synthetase
1.30694	0.386194		0.81006	P37613	yhhK	Uncharacterized protein YhhK
1.3061	0.385263		0.804839	P0A9Q9	asd	Aspartate-semialdehyde dehydrogenase
1.30564	0.384761		0.802031	P0A6G7	clpP	ATP-dependent Clp protease proteolytic subunit
1.30543	0.38453		0.800739	P20083	parE	DNA topoisomerase 4 subunit B
1.30398	0.382922		0.791756	P31063	yedD	Uncharacterized lipoprotein YedD
1.30361	0.382514		0.78948	P76014	dhaL	PTS-dependent dihydroxyacetone kinase, ADP-binding subunit DhaL
1.30311	0.381962		0.786406	P0A8R0	rraA	Regulator of ribonuclease activity A
1.30216	0.380911		0.780561	P69922	fucI	L-fucose isomerase
1.30171	0.380411		0.777786	P68767	pepA	Cytosol aminopeptidase
1.30078	0.379379		0.772068	P75952	comR	HTH-type transcriptional repressor ComR
1.29778	0.376044		0.753662	P0A8G3	uxaC	Uronate isomerase
1.29762	0.375871		0.752711	P0A9D4	cysE	Serine acetyltransferase
1.2975	0.375733		0.751958	P30177	ybiB	Uncharacterized protein YbiB
1.29653	0.374657		0.746051	P69451	fadD	Long-chain-fatty-acid--CoA ligase
1.29602	0.374089		0.742938	P77569	mhpR	Mhp operon transcriptional activator
1.29561	0.373627		0.740415	P31663	panC	Pantothenate synthetase
1.29471	0.37263		0.734969	P08200	icd	Isocitrate dehydrogenase [NADP]
1.29318	0.370925		0.72569	P0ABU5	elbB	Enhancing lycopene biosynthesis protein 2
1.29311	0.370845		0.725258	P0AER0	glpF	Glycerol uptake facilitator protein
1.29151	0.369054		0.715557	P0AES6	gyrB	DNA gyrase subunit B
1.29044	0.367859		0.709109	P0AC38	aspA	Aspartate ammonia-lyase
1.28908	0.366345		0.700968	P0AEJ2	entC	Isochorismate synthase EntC
1.28702	0.364031		0.688599	P0AEZ3	minD	Septum site-determining protein MinD
1.28298	0.3595		0.664612	P31660	prpC	2-methylcitrate synthase
1.28296	0.35948		0.664509	P07650	deoA	Thymidine phosphorylase
1.28041	0.356608		0.649481	P37773	mpl	UDP-N-acetylmuramate:L-alanyl-gamma-D-glutamyl-meso-diaminopimelate ligase
1.27905	0.355068		0.641478	P37647	kdgK	2-dehydro-3-deoxygluconokinase
1.27846	0.354405		0.638049	P0A817	metK	S-adenosylmethionine synthase
1.27806	0.353954		0.635717	P36771	lrhA	Probable HTH-type transcriptional regulator LrhA
1.27645	0.35214		0.626381	P0A7Q1	rpmI	50S ribosomal protein L35
1.27393	0.349283		0.611804	P0AD61	pykF	Pyruvate kinase I
1.27187	0.346955		0.600036	P13033	glpB	Anaerobic glycerol-3-phosphate dehydrogenase subunit B
1.27172	0.34678		0.599156	P0A6Q6	fabZ	3-hydroxyacyl-[acyl-carrier-protein] dehydratase FabZ
1.27073	0.345662		0.59354	P0AD33	yfcZ	UPF0381 protein YfcZ
1.2707	0.345625		0.593355	P23538	ppsA	Phosphoenolpyruvate synthase
1.2706	0.345514		0.592802	P04983	rbsA	Ribose import ATP-binding protein RbsA
1.2691	0.343803		0.584265	P27278	nadR	Trifunctional NAD biosynthesis/regulator protein NadR;Transcriptional regulator NadR;Nicotinamide mononucleotide adenylyltransferase;Ribosylnicotinamide kinase
1.26865	0.343297		0.581752	P76015	dhaK	PTS-dependent dihydroxyacetone kinase, dihydroxyacetone-binding subunit DhaK
1.26819	0.342769		0.579133	P0AAP3	frmR	Transcriptional repressor FrmR
1.2679	0.342438		0.577497	P25526	gabD	Succinate-semialdehyde dehydrogenase [NADP(+)] GabD
1.26772	0.342234		0.576487	P37666	ghrB	Glyoxylate/hydroxypyruvate reductase B
1.26632	0.340647		0.568672	P32132	typA	GTP-binding protein TypA/BipA
1.26618	0.340482		0.567865	P0A9C0	glpA	Anaerobic glycerol-3-phosphate dehydrogenase subunit A
1.26365	0.337599		0.553803	P0A6W5	greA	Transcription elongation factor GreA
1.26283	0.336659		0.549258	P77425	allC	Allantoate amidohydrolase
1.26208	0.335805		0.545142	P0A836	sucC	Succinyl-CoA ligase [ADP-forming] subunit beta
1.26122	0.334817		0.540403	P00561	thrA	Bifunctional aspartokinase/homoserine dehydrogenase 1;Aspartokinase;Homoserine dehydrogenase
1.26117	0.334761		0.540133	P10441	lpxB	Lipid-A-disaccharide synthase
1.26054	0.334046		0.536716	P0AG24	spoT	Bifunctional (p)ppGpp synthase/hydrolase SpoT;GTP pyrophosphokinase;Guanosine-3,5-bis(diphosphate) 3-pyrophosphohydrolase
1.26	0.33342		0.533734	P37685	aldB	Aldehyde dehydrogenase B
1.25982	0.33322		0.532782	P35340	ahpF	Alkyl hydroperoxide reductase subunit F
1.25966	0.333039		0.531925	P24182	accC	Biotin carboxylase
1.25954	0.332896		0.531244	P0A8B5	ybaB	Nucleoid-associated protein YbaB
1.25935	0.332681		0.530226	P08997	aceB	Malate synthase A
1.25902	0.332298		0.528412	P0ACJ0	lrp	Leucine-responsive regulatory protein
1.25887	0.332128		0.527604	P27302	tktA	Transketolase 1
1.25858	0.331794		0.526025	P0ABA6	atpG	ATP synthase gamma chain
1.25855	0.331758		0.525857	P78061	puuA	Gamma-glutamylputrescine synthetase PuuA
1.25842	0.331615		0.525179	P00962	glnS	Glutamine--tRNA ligase
1.25827	0.331442		0.524365	P30850	rnb	Exoribonuclease 2
1.25601	0.328846		0.512196	P0A867	talA	Transaldolase A
1.25488	0.327551		0.506184	P0A7Z4	rpoA	DNA-directed RNA polymerase subunit alpha
1.25338	0.325829		0.498243	P76251	dmlA	D-malate dehydrogenase [decarboxylating]
1.2518	0.324005		0.489906	P33195	gcvP	Glycine dehydrogenase (decarboxylating)
1.2515	0.323656		0.488321	P22106	asnB	Asparagine synthetase B [glutamine-hydrolyzing]
1.25092	0.322992		0.485311	P05459	pdxB	Erythronate-4-phosphate dehydrogenase
1.24999	0.321922		0.480476	P33025	psuG	Pseudouridine-5-phosphate glycosidase
1.24897	0.320737		0.475158	P0ACF8	hns	DNA-binding protein H-NS
1.24832	0.319989		0.471818	P69488	cutA	Divalent-cation tolerance protein CutA
1.24646	0.317832		0.462257	P00909	trpC	Tryptophan biosynthesis protein TrpCF;Indole-3-glycerol phosphate synthase;N-(5-phospho-ribosyl)anthranilate isomerase
1.24614	0.317466		0.460646	P23839	yicC	UPF0701 protein YicC
1.24505	0.316204		0.455111	P0AEI1	miaB	tRNA-2-methylthio-N(6)-dimethylallyladenosine synthase
1.24326	0.314132		0.446111	P0AED5	uvrY	Response regulator UvrY
1.23993	0.310254		0.429538	P76658	hldE	Bifunctional protein HldE;D-beta-D-heptose 7-phosphate kinase;D-beta-D-heptose 1-phosphate adenylyltransferase
1.23752	0.307452		0.417786	P0A6B7	iscS	Cysteine desulfurase IscS
1.23641	0.306157		0.412422	P21599	pykA	Pyruvate kinase II
1.23494	0.304437		0.405361	P04693	tyrB	Aromatic-amino-acid aminotransferase
1.23473	0.304195		0.404374	P0A7R9	rpsK	30S ribosomal protein S11
1.2328	0.301933		0.395209	P16659	proS	Proline--tRNA ligase
1.23255	0.301642		0.394038	P0AAC0	uspE	Universal stress protein E
1.23242	0.301497		0.393456	P0A761	nanE	Putative N-acetylmannosamine-6-phosphate 2-epimerase
1.23168	0.300631		0.389993	P09323	nagE	PTS system N-acetylglucosamine-specific EIICBA component;N-acetylglucosamine permease IIC component;N-acetylglucosamine-specific phosphotransferase enzyme IIB component;N-acetylglucosamine-specific phosphotransferase enzyme IIA component
1.23073	0.299515		0.38555	P0A8M3	thrS	Threonine--tRNA ligase
1.23063	0.299396		0.385083	P06846	ebgR	HTH-type transcriptional regulator EbgR
1.23035	0.299064		0.383769	P37330	glcB	Malate synthase G
1.22356	0.291079		0.353007	P60785	lepA	Elongation factor 4
1.22128	0.28839		0.343012	P0A7B5	proB	Glutamate 5-kinase
1.21845	0.285046		0.330836	P29680	hemE	Uroporphyrinogen decarboxylase
1.21764	0.284082		0.327376	P0ABH7	gltA	Citrate synthase
1.21724	0.283619		0.325726	P0A729	yceF	Maf-like protein YceF
1.21638	0.282593		0.322082	P37744	rmlA1	Glucose-1-phosphate thymidylyltransferase 1
1.21524	0.281237		0.317311	P0AE91	creA	Protein CreA
1.2147	0.280603		0.315092	P0AC53	zwf	Glucose-6-phosphate 1-dehydrogenase;Extracellular death factor
1.21257	0.278068		0.306336	P0A955	eda	KHG/KDPG aldolase;4-hydroxy-2-oxoglutarate aldolase;2-dehydro-3-deoxy-phosphogluconate aldolase
1.20747	0.271992		0.286008	P0AC41	sdhA	Succinate dehydrogenase flavoprotein subunit
1.20684	0.271239		0.283557	P15639	purH	Bifunctional purine biosynthesis protein PurH;Phosphoribosylaminoimidazolecarboxamide formyltransferase;IMP cyclohydrolase
1.20641	0.270718		0.281864	P08194	glpT	Glycerol-3-phosphate transporter
1.20631	0.2706		0.281483	P75849	ycbL	Uncharacterized protein YcbL
1.20071	0.263889		0.260351	P27306	sthA	Soluble pyridine nucleotide transhydrogenase
1.19999	0.263025		0.257712	P0A870;P0A867	talB;talA	Transaldolase B;Transaldolase A
1.19864	0.261395		0.252782	P0AFG3	sucA	2-oxoglutarate dehydrogenase E1 component
1.19841	0.261123		0.251969	P0A9D8	dapD	2,3,4,5-tetrahydropyridine-2,6-dicarboxylate N-succinyltransferase
1.19718	0.259643		0.247561	P36683	acnB	Aconitate hydratase 2
1.19539	0.257485		0.241232	P0A9B2	gapA	Glyceraldehyde-3-phosphate dehydrogenase A
1.19518	0.257225		0.240478	P0ACY3	yeaG	Uncharacterized protein YeaG
1.19514	0.25718		0.240345	P60757	hisG	ATP phosphoribosyltransferase
1.19458	0.256508		0.238405	P27550	acs	Acetyl-coenzyme A synthetase
1.19379	0.25555		0.235653	P33221	purT	Phosphoribosylglycinamide formyltransferase 2
1.19039	0.251437		0.224103	P00550	mtlA	PTS system mannitol-specific EIICBA component;Mannitol permease IIC component;Mannitol-specific phosphotransferase enzyme IIB component;Mannitol-specific phosphotransferase enzyme IIA component
1.18873	0.249416		0.21858	P22259	pckA	Phosphoenolpyruvate carboxykinase [ATP]
1.18823	0.24882		0.216969	P0AE08	ahpC	Alkyl hydroperoxide reductase subunit C
1.18769	0.248154		0.215178	P0A705	infB	Translation initiation factor IF-2
1.18459	0.244384		0.20525	P33232	lldD	L-lactate dehydrogenase
1.18429	0.244022		0.204313	P60906	hisS	Histidine--tRNA ligase
1.18008	0.23889		0.191383	P23894	htpX	Protease HtpX
1.17881	0.237327		0.187566	P46837	yhgF	Protein YhgF
1.17406	0.231501		0.173836	P08839	ptsI	Phosphoenolpyruvate-protein phosphotransferase
1.17083	0.227527		0.164911	P0ACJ8	crp	cAMP-activated global transcriptional regulator CRP
1.16669	0.222419		0.153951	P00363	frdA	Fumarate reductase flavoprotein subunit
1.16607	0.221653		0.152356	P07913	tdh	L-threonine 3-dehydrogenase
1.16451	0.219726		0.1484	P30178	ybiC	Uncharacterized oxidoreductase YbiC
1.163	0.217852		0.144629	P0ABB4	atpD	ATP synthase subunit beta
1.16146	0.215945		0.140867	P0ABU0	menB	1,4-Dihydroxy-2-naphthoyl-CoA synthase
1.15871	0.212522		0.134302	P23830	pssA	CDP-diacylglycerol--serine O-phosphatidyltransferase
1.15755	0.211079		0.131609	P0A894	yhbJ	UPF0042 nucleotide-binding protein YhbJ
1.15754	0.211061		0.131575	P0A749	murA	UDP-N-acetylglucosamine 1-carboxyvinyltransferase
1.1551	0.20802		0.126034	P0A8K1	psd	Phosphatidylserine decarboxylase proenzyme;Phosphatidylserine decarboxylase alpha chain;Phosphatidylserine decarboxylase beta chain
1.15382	0.206416		0.123186	P0A6J5	dadA	D-amino acid dehydrogenase
1.15093	0.202803		0.116953	P00509	aspC	Aspartate aminotransferase
1.14345	0.193397		0.101888	P0A853	tnaA	Tryptophanase
1.14329	0.19319		0.101574	P00957	alaS	Alanine--tRNA ligase
1.14323	0.193121		0.10147	P08142	ilvB	Acetolactate synthase isozyme 1 large subunit
1.14315	0.193016		0.101312	P0C8J8	gatZ	D-tagatose-1,6-bisphosphate aldolase subunit GatZ
1.13886	0.187593		0.093391	P77737	oppF	Oligopeptide transport ATP-binding protein OppF
1.13786	0.186327		0.091615	P42599	ygjR	Uncharacterized oxidoreductase YgjR
1.13721	0.185501		0.0904707	P0A9J8	pheA	P-protein;Chorismate mutase;Prephenate dehydratase
1.13306	0.180228		0.0834371	P0A715	kdsA	2-dehydro-3-deoxyphosphooctonate aldolase
1.12918	0.175281		0.0772471	P0A8N5	lysU	Lysine--tRNA ligase, heat inducible
1.12914	0.175227		0.077182	P0A9Q7	adhE	Aldehyde-alcohol dehydrogenase;Alcohol dehydrogenase;Acetaldehyde dehydrogenase [acetylating];Pyruvate-formate-lyase deactivase
1.12608	0.171306		0.0725488	P05055	pnp	Polyribonucleotide nucleotidyltransferase
1.12606	0.171283		0.0725224	P0ABB0	atpA	ATP synthase subunit alpha
1.11637	0.158815		0.0592864	P77739	yniA	Uncharacterized protein YniA
1.10803	0.147995		0.049486	P09373	pflB	Formate acetyltransferase 1
1.10624	0.145664		0.0475634	P21889	aspS	Aspartate--tRNA ligase
1.10176	0.139804		0.0430048	P0A9M8	pta	Phosphate acetyltransferase
1.10018	0.137735		0.0414863	P0AEW6	gsk	Inosine-guanosine kinase
1.09782	0.134638		0.0392978	P0A9K7	phoU	Phosphate-specific transport system accessory protein PhoU
1.09723	0.13386		0.0387639	P76558	maeB	NADP-dependent malic enzyme
1.09183	0.126743		0.0341585	P45800	yrfF	Putative membrane protein IgaA homolog
1.08663	0.119866		0.0301612	P31120	glmM	Phosphoglucosamine mutase
1.07838	0.108867		0.0246031	P0A6F3	glpK	Glycerol kinase
1.07827	0.108713		0.0245323	P76038	puuD	Gamma-glutamyl-gamma-aminobutyrate hydrolase PuuD
1.06358	0.0889252		0.0167609	P15254	purL	Phosphoribosylformylglycinamidine synthase
1.05725	0.0803207		0.0141202	P0A6M8	fusA	Elongation factor G
1.0525	0.0738137		0.0123743	P13035	glpD	Aerobic glycerol-3-phosphate dehydrogenase
1.04659	0.0656973		0.0104663	P13009	metH	Methionine synthase
1.02906	0.0413244		0.00621087	P09546	putA	Bifunctional protein PutA;Proline dehydrogenase;Delta-1-pyrroline-5-carboxylate dehydrogenase
1.02731	0.0388713		0.00588374	P21170	speA	Biosynthetic arginine decarboxylase
