# Supplementary material for: Quantitative analysis of the cysteine redoxome by iodoacetyl tandem mass tags
Source: Anal Bioanal Chem. 2017 Apr 7;409(15):3821–30. doi: 10.1007/s00216-017-0326-6 (PMC5427158; doi:10.1007/s00216-017-0326-6)
Supplement: Supplementary file 3 — (XLSX 125 kb) [file 216_2017_326_MOESM3_ESM.xlsx]

## Sheet: cys
Ox H2O2/Ox Ctrl	%oxH2O2/%ox Ctrl	log 2 (Ox H2O2/Ox Ctrl)	log 2 (%oxH2O2/%ox Ctrl)	%oxH2O2/%ox Ctrl A significant	Ox H2O2/Ox Ctrl A significant	CV %ox Ctrl	CV %ox H2O2	%Ox H2O2	%Ox Ctrl	%oxH2O2/%ox Ctrl Significance A p-value	Ox H2O2/Ox Ctrl Significance A p-value	Sequence	Proteins	Gene names	Protein names
0.820167	0.701934	-0.28601	-0.510592			3.2081	1.74145	78.502	111.837	0.700294	0.622347	LPFICELAK	P00363	frdA	Fumarate reductase flavoprotein subunit
1.24214	1.04928	0.312822	0.0693994	+	+	13.9399	17.7749	11.4361	10.899	0.00594919	0.0200525	CTQELLFGK	P00509	aspC	Aspartate aminotransferase
0.541951	0.445902	-0.883767	-1.1652		+	88.2329	86.8387	1.60719	3.60435	0.0532489	0.00214642	VNVAGMTPDNMAPLCEAIVAVL	P00509	aspC	Aspartate aminotransferase
0.489174	0.508397	-1.03158	-0.975972		+	41.8134	86.4239	3.32295	6.53613	0.200533	0.000210269	VGACTLVAADSETVDR	P00509	aspC	Aspartate aminotransferase
0.750549	0.517313	-0.413982	-0.95089			6.22231	1.14294	10.2458	19.8058	0.232674	0.296414	NYLQNQEGFVHICR	P00547	thrB	Homoserine kinase
0.786993	0.482998	-0.345578	-1.04991			8.49855	1.23305	9.51526	19.7004	0.124752	0.453677	ENIVYQCWER	P00547	thrB	Homoserine kinase
0.837592	0.675768	-0.25568	-0.565401			39.5414	21.2568	9.62124	14.2375	0.871802	0.71751	TGVVFCQYPEGVR	P00550	mtlA	PTS system mannitol-specific EIICBA component;Mannitol permease IIC component;Mannitol-specific phosphotransferase enzyme IIB component;Mannitol-specific phosphotransferase enzyme IIA component
0.953627	0.753063	-0.0685028	-0.409157			12.843	5.20686	14.8043	19.6587	0.424493	0.620275	YVGNIDEDGVCR	P00561	thrA	Bifunctional aspartokinase/homoserine dehydrogenase 1;Aspartokinase;Homoserine dehydrogenase
0.979851	0.704614	-0.0293657	-0.505095			63.8594	55.5728	9.34576	13.2637	0.683754	0.494435	LCVEQCK	P00579	rpoD	RNA polymerase sigma factor RpoD
0.819936	0.658678	-0.286417	-0.602355			13.0092	14.9923	15.222	23.1099	0.991509	0.621109	TAFILECK	P00909	trpC	Tryptophan biosynthesis protein TrpCF;Indole-3-glycerol phosphate synthase;N-(5-phospho-ribosyl)anthranilate isomerase
0.754283	0.559419	-0.406823	-0.837998			12.812	20.4991	9.06229	16.1995	0.421396	0.310919	LFCTLGGNIETVAIDGDFDACQALVK	P00934	thrC	Threonine synthase
0.971776	0.734116	-0.0413046	-0.44592			21.9043	8.84659	14.3594	19.5602	0.51653	0.531329	IESMVANRPDWCISR	P00956	ileS	Isoleucine--tRNA ligase
1.01719	0.710813	0.0245875	-0.492459			2.83417	24.6568	18.3939	25.8773	0.646318	0.346099	VAEHAEICGR	P00956	ileS	Isoleucine--tRNA ligase
0.811946	0.611854	-0.300545	-0.70874			0.904917	8.59487	21.0205	34.3555	0.720311	0.578771	SCAFLIADGVMPSNENR	P00957	alaS	Alanine--tRNA ligase
0.825673	0.746911	-0.276357	-0.420991			18.4189	22.8031	16.1079	21.566	0.453024	0.65205	LYDTYGFPVDLTADVCR	P00957	alaS	Alanine--tRNA ligase
1.0426	1.04578	0.0601838	0.0645754	+		46.7315	49.3159	16.5086	15.786	0.00631631	0.265707	VLSMGDFSTELCGGTHASR	P00957	alaS	Alanine--tRNA ligase
1.06133	0.784327	0.0858765	-0.350472			9.54414	6.80854	11.016	14.0452	0.299264	0.216348	SPDQYGDNCEVCGATYSPTELIEPK	P00959	metG	Methionine--tRNA ligase
0.845024	0.774489	-0.242935	-0.368683			10.1746	3.15358	11.6858	15.0884	0.335178	0.758959	QGCTIVQPLDMEVGAGTSHPMTCLR	P00960	glyQ	Glycine--tRNA ligase alpha subunit
0.908341	0.60444	-0.138694	-0.72633			16.2696	12.6002	18.0517	29.8651	0.675412	0.873965	FAGDDLPSNPVACALAIADK	P00961	glyS	Glycine--tRNA ligase beta subunit
0.713341	0.496488	-0.487337	-1.01017			12.1381	32.035	8.20034	16.5168	0.162102	0.173718	FAGDDLPSNPVACALAIADKMDTLAGIFGIGQHPK	P00961	glyS	Glycine--tRNA ligase beta subunit
0.85531	0.67732	-0.22548	-0.56209			14.1112	6.50142	24.7962	36.6093	0.861177	0.816842	SICLNFGIAQDYK	P00962	glnS	Glutamine--tRNA ligase
0.566955	0.430161	-0.818695	-1.21705	+	+	5.72214	5.55857	5.28562	12.2875	0.0347041	0.00529218	VGDGTQDNLSGCEK	P00963	asnA	Aspartate--ammonia ligase
0.869132	0.654292	-0.202352	-0.611993			10.4955	12.2114	8.80206	13.4528	0.980655	0.895054	SILILGAGPIVIGQACEFDYSGAQACK	P00968	carB	Carbamoyl-phosphate synthase large chain
0.995308	0.654902	-0.00678534	-0.61065			57.437	48.5118	17.5929	26.8634	0.984349	0.428576	GFVICTPDPK	P02924	araF	L-arabinose-binding periplasmic protein
0.930026	0.675119	-0.104657	-0.566787			17.4459	21.3032	65.7433	97.3804	0.876256	0.747481	LGNECETYAELK	P02943	lamB	Maltoporin
1.04094	0.7645	0.05788	-0.387412			9.20504	6.09617	67.3781	88.1336	0.374893	0.270485	SGIGWTGSGGEQQCFQTTGAQSK	P02943	lamB	Maltoporin
1.03333	0.742339	0.0473002	-0.429849			8.38268	3.74263	57.4179	77.3472	0.475069	0.293178	YRLGNECETYAELK	P02943	lamB	Maltoporin
0.833893	0.643717	-0.262066	-0.635502			11.1061	2.54564	16.4008	25.4783	0.916091	0.697043	VLVVDGEPVPYCLAR	P04425	gshB	Glutathione synthetase
0.923384	0.583149	-0.114997	-0.778064			33.6003	22.5055	15.7119	26.9431	0.55036	0.785358	YCMAQNYLPAIK	P04425	gshB	Glutathione synthetase
0.895337	0.728836	-0.159497	-0.456334			0.662744	16.4129	14.8107	20.321	0.544363	0.953115	LNAQPHGASLYLPMEGLNCYR	P04693	tyrB	Aromatic-amino-acid aminotransferase
0.808207	0.53782	-0.307204	-0.894806			13.2403	32.9261	13.2712	24.6759	0.317311	0.559299	TLKEMAQSCR	P04805	gltX	Glutamate--tRNA ligase
0.81998	0.510503	-0.28634	-0.970009			15.5036	20.2216	4.80377	9.40989	0.207863	0.621344	SGECSPYANIILCAGVTF	P04982	rbsD	D-ribose pyranase
0.883076	0.662425	-0.179391	-0.594172			35.7262	20.024	18.9348	28.5841	0.964887	0.973723	LKVDNLCGPGVNDVSFTLR	P04983	rbsA	Ribose import ATP-binding protein RbsA
0.949607	0.69525	-0.0745982	-0.524396			14.7381	14.3511	17.0141	24.4719	0.742443	0.641066	TCILGYNNVR	P04995	sbcB	Exodeoxyribonuclease I
0.379676	0.300257	-1.39716	-1.73573	+	+	0.298889	141.421	1.40419	4.67663	9.56681e-05	1.27634e-07	VVSEITESNGSSSMASVCGASLALMDAGVPIK	P05055	pnp	Polyribonucleotide nucleotidyltransferase
0.984237	0.809001	-0.0229228	-0.305787			1.73745	3.18711	11.7767	14.5571	0.222362	0.47511	EWSSLYVICDDASAASLLCK	P05459	pdxB	Erythronate-4-phosphate dehydrogenase
0.815459	0.663381	-0.294316	-0.592091			2.48588	4.52701	21.1022	31.8101	0.958124	0.597272	TLLCDPPR	P05459	pdxB	Erythronate-4-phosphate dehydrogenase
0.694105	0.543532	-0.526775	-0.879562			7.12516	3.93272	15.7217	28.925	0.343432	0.125929	TLLCDPPRADRGDEGDFR	P05459	pdxB	Erythronate-4-phosphate dehydrogenase
0.88699	0.683947	-0.17301	-0.548043			6.84092	16.6281	13.7248	20.067	0.816406	0.995663	SLKPGAILINACR	P05459	pdxB	Erythronate-4-phosphate dehydrogenase
0.843335	0.595544	-0.245822	-0.747721			10.353	24.8425	61.4684	103.214	0.622343	0.749504	YMACTNEECK	P06612	topA	DNA topoisomerase 1
0.826912	0.667177	-0.274194	-0.583858			21.8861	21.7195	30.2745	45.377	0.931395	0.658785	HGIETQCEK	P06846	ebgR	HTH-type transcriptional regulator EbgR
0.385387	0.57825	-1.37562	-0.790234		+	101.344	91.8487	1.3477	2.33065	0.522686	2.11022e-07	LTAGEMQGGCFTISSIGGLGTTHFAPIVNAPEVAILGVSK	P06959	aceF	Dihydrolipoyllysine-residue acetyltransferase component of pyruvate dehydrogenase complex
0.420994	0.391705	-1.24813	-1.35216	+	+	95.8589	173.205	1.96332	5.01224	0.00993849	3.48771e-06	ACLNDAVELAPGDTTLVPTGLAIHIADPSLAAMMLPR	P06968	dut	Deoxyuridine 5-triphosphate nucleotidohydrolase
1.00819	0.729663	0.0117609	-0.454697			2.70871	7.40024	45.7606	62.7147	0.539939	0.378518	EYVASCFNTYGCFWGAER	P06971	fhuA	Ferrichrome-iron receptor
0.930581	0.580109	-0.103797	-0.785604			7.07731	4.29921	42.2212	72.7815	0.533129	0.744356	TSQNSVYGYGVCSDPANAYSK	P06971	fhuA	Ferrichrome-iron receptor
1.01682	0.732927	0.024062	-0.448258			25.0999	19.8338	18.3566	25.0456	0.522714	0.347391	RQCQLAER	P06983	hemC	Porphobilinogen deaminase
0.650102	0.365089	-0.621262	-1.45368	+		45.1575	36.3511	1.50326	4.11749	0.00340939	0.0526663	AFCEPGKDAILYCPPTYGMYSVSAETIGVECR	P06986	hisC	Histidinol-phosphate aminotransferase
0.952006	0.688569	-0.0709581	-0.538326			9.67236	9.16789	23.0007	33.4036	0.785772	0.628615	CALDISGRPHLEYK	P06987	hisB	Histidine biosynthesis bifunctional protein HisB;Histidinol-phosphatase;Imidazoleglycerol-phosphate dehydratase
0.830204	0.693245	-0.268463	-0.528562			23.0564	12.9097	7.69644	11.102	0.755323	0.676761	CVEALKER	P07395	pheT	Phenylalanine--tRNA ligase beta subunit
1.95044	1.08269	0.963797	0.114618	+	+	8.87938	6.43325	15.9252	14.7089	0.00333541	5.05773e-08	LLDIVCGAPNCR	P07395	pheT	Phenylalanine--tRNA ligase beta subunit
1.11852	0.871143	0.161591	-0.199018			12.5244	13.5484	9.57148	10.9873	0.0977706	0.109679	HSTGGVGDVTSLMLGPMVAACGGYIPMISGR	P07650	deoA	Thymidine phosphorylase
0.900968	0.67011	-0.150452	-0.577531			25.6301	15.9386	19.8256	29.5856	0.910906	0.918598	YYCLSMLPYPSGR	P07813	leuS	Leucine--tRNA ligase
0.924714	0.697056	-0.112921	-0.520653			8.6773	5.3291	27.2434	39.0835	0.730932	0.777707	KTAICGTDVHIYNWDEWSQK	P07913	tdh	L-threonine 3-dehydrogenase
1.04768	1.02798	0.0671983	0.0398152	+		13.0755	6.50483	13.4893	13.1221	0.00854096	0.251521	TAICGTDVHIYNWDEWSQK	P07913	tdh	L-threonine 3-dehydrogenase
0.887717	0.808112	-0.171829	-0.307373			13.2687	44.6016	8.65353	10.7083	0.224822	0.999727	TEQFCPNAK	P08142	ilvB	Acetolactate synthase isozyme 1 large subunit
0.853345	0.648369	-0.228799	-0.625112			15.8171	14.4691	10.1385	15.6369	0.944582	0.805748	TFNCGVGMIIALPAPEVDK	P08178	purM	Phosphoribosylformylglycinamidine cyclo-ligase
0.874345	0.650155	-0.193725	-0.621145			15.6797	23.7797	12.0721	18.568	0.955483	0.924531	TRRPEVMGGLGGFGALCALPQK	P08178	purM	Phosphoribosylformylglycinamidine cyclo-ligase
0.966329	0.795076	-0.0494136	-0.330836			16.2075	6.67646	25.2853	31.8023	0.263522	0.55716	DTPQSCGLPPIEEYK	P08194	glpT	Glycerol-3-phosphate transporter
1.10608	0.882294	0.145462	-0.180668			46.952	26.7872	8.55473	9.69601	0.0835226	0.12795	QELDLYICLRPVR	P08200	icd	Isocitrate dehydrogenase [NADP]
0.720092	0.478377	-0.473746	-1.06378			35.7939	44.0728	9.34017	19.5247	0.113428	0.192994	FPEHCGIGIKPCSEEGTK	P08200	icd	Isocitrate dehydrogenase [NADP]
0.871611	0.699542	-0.198243	-0.515517			45.2237	42.052	10.3136	14.7434	0.715235	0.909076	CSEFGDAIIENM	P08200	icd	Isocitrate dehydrogenase [NADP]
0.782724	0.612259	-0.353425	-0.707785			16.1871	27.6694	11.5892	18.9286	0.722778	0.433556	LLKCSEFGDAIIENM	P08200	icd	Isocitrate dehydrogenase [NADP]
0.895652	0.696918	-0.15899	-0.520939			90.0447	95.9991	12.1749	17.4697	0.731809	0.951177	WLEVLGCGMVHPNVLR	P08312	pheS	Phenylalanine--tRNA ligase alpha subunit
1.08544	0.584543	0.118284	-0.774619			10.7569	36.446	4.66492	7.98046	0.558323	0.163979	CHGHGRVER	P08622	dnaJ	Chaperone protein DnaJ
0.808646	0.514604	-0.30642	-0.958466			25.9854	30.0707	19.2713	37.4488	0.222602	0.561576	GTLIKDPCNK	P08622	dnaJ	Chaperone protein DnaJ
0.830857	0.552075	-0.267328	-0.857063			87.0175	75.9961	9.18389	16.6352	0.38442	0.680343	GGAQGDLLCR	P08622	dnaJ	Chaperone protein DnaJ
0.783069	0.703825	-0.352789	-0.506712			2.60032	14.8712	12.7893	18.1711	0.688605	0.435168	LKDLPAITLDGHQVEVCANIGTVR	P08839	ptsI	Phosphoenolpyruvate-protein phosphotransferase
0.909338	0.724073	-0.137111	-0.465792			31.0598	39.0454	9.12305	12.5996	0.570271	0.867981	WTGMCGELAGDER	P08839	ptsI	Phosphoenolpyruvate-protein phosphotransferase
1.03543	0.913821	0.0502313	-0.130017			38.5373	52.3894	5.6094	6.1384	0.0527211	0.286766	AVAEACGSQAVIVR	P08839	ptsI	Phosphoenolpyruvate-protein phosphotransferase
1.44225	1.13096	0.528324	0.177546	+	+	14.0959	3.0715	22.6879	20.0608	0.00141452	0.000780783	IYQLKPNPAVLICR	P08997	aceB	Malate synthase A
1.98632	1.18607	0.990096	0.246189	+	+	43.2928	43.057	11.6089	9.7877	0.000517271	2.46859e-08	ACGKPVNYHFAPR	P09147	galE	UDP-glucose 4-epimerase
0.860771	0.524173	-0.216298	-0.931885			9.49953	2.53112	12.8327	24.4819	0.25935	0.847721	CLNPGGIFVAQNGVCFLQQEEAIDSHR	P09158	speE	Polyamine aminopropyl transferase
0.865492	0.704503	-0.208407	-0.505322			9.61121	11.7162	17.5726	24.9433	0.684434	0.874445	SMISPVVCSNIDDFSGLIIK	P09323	nagE	PTS system N-acetylglucosamine-specific EIICBA component;N-acetylglucosamine permease IIC component;N-acetylglucosamine-specific phosphotransferase enzyme IIB component;N-acetylglucosamine-specific phosphotransferase enzyme IIA component
0.616142	0.549899	-0.698665	-0.862761		+	16.4438	7.211	7.9527	14.4621	0.373767	0.023129	MIEGSCK	P09373	pflB	Formate acetyltransferase 1
1.29504	0.737544	0.372994	-0.439199		+	52.2834	33.2646	9.72545	13.1863	0.498965	0.00894582	YGYTGKDDKVYLQCFDADELK	P09394	glpQ	Glycerophosphoryl diester phosphodiesterase
0.816189	0.598339	-0.293025	-0.740964			37.654	46.1398	9.48824	15.8576	0.638912	0.601137	VYLQCFDADELKR	P09394	glpQ	Glycerophosphoryl diester phosphodiesterase
0.827	0.587577	-0.27404	-0.767149			15.7122	6.53231	9.47465	16.1249	0.575779	0.659265	DDKVYLQCFDADELKR	P09394	glpQ	Glycerophosphoryl diester phosphodiesterase
0.846607	0.541335	-0.240236	-0.885406			48.3829	39.2958	8.42988	15.5724	0.33326	0.767831	VYLQCFDADELK	P09394	glpQ	Glycerophosphoryl diester phosphodiesterase
0.92208	0.840712	-0.117036	-0.250316			67.9195	56.3951	12.3872	14.7341	0.14803	0.792892	ALCEAVAAR	P09546	putA	Bifunctional protein PutA;Proline dehydrogenase;Delta-1-pyrroline-5-carboxylate dehydrogenase
0.83328	0.726076	-0.263126	-0.461807			41.7504	39.6386	10.3615	14.2705	0.559283	0.693668	VLCLQDEIADHTLK	P09546	putA	Bifunctional protein PutA;Proline dehydrogenase;Delta-1-pyrroline-5-carboxylate dehydrogenase
0.930613	0.979656	-0.103747	-0.0296535	+		9.05005	27.5076	13.1482	13.4213	0.0189478	0.744175	GAMAECR	P09546	putA	Bifunctional protein PutA;Proline dehydrogenase;Delta-1-pyrroline-5-carboxylate dehydrogenase
0.931684	0.623605	-0.102088	-0.681295			18.9327	31.4929	28.3472	45.457	0.792278	0.738161	DAKGDFVGFDIDLGNEMCK	P09551	argT	Lysine/arginine/ornithine-binding periplasmic protein
0.921268	0.604337	-0.118307	-0.726574			9.60535	14.8997	27.178	44.9715	0.674799	0.797597	GDFVGFDIDLGNEMCK	P09551	argT	Lysine/arginine/ornithine-binding periplasmic protein
0.967873	0.647067	-0.0471101	-0.628013			9.49842	9.04022	29.7654	46.0005	0.936619	0.54976	DAKGDFVGFDIDLGNEMCKR	P09551	argT	Lysine/arginine/ornithine-binding periplasmic protein
0.927461	0.701539	-0.108641	-0.511405			5.82588	7.60802	29.5262	42.0877	0.702753	0.762008	GDFVGFDIDLGNEMCKR	P09551	argT	Lysine/arginine/ornithine-binding periplasmic protein
0.840907	0.577689	-0.249981	-0.791634			17.4468	9.95023	30.5697	52.9173	0.51955	0.73595	CTWVASDFDALIPSLKAK	P09551	argT	Lysine/arginine/ornithine-binding periplasmic protein
1.18336	0.686391	0.242884	-0.542897		+	58.1839	46.1521	13.6804	19.9309	0.800147	0.0466189	HVTCAYR	P09832	gltD	Glutamate synthase [NADPH] small chain
1.07348	0.734589	0.1023	-0.44499			25.4952	20.1792	32.8933	44.7778	0.514081	0.188472	YIGIDCGIVGSLNKEDK	P0A6A0	ubiB	Probable protein kinase UbiB
0.801111	0.565765	-0.319926	-0.821724			14.1307	7.94469	8.54688	15.1068	0.454548	0.523002	AMDVYCHR	P0A6A3	ackA	Acetate kinase
1.00223	0.807835	0.00321936	-0.307867			16.8756	6.17933	18.4398	22.8262	0.225592	0.40111	TEHKAVLDTCR	P0A6B7	iscS	Cysteine desulfurase IscS
1.77607	1.29922	0.828689	0.377642	+	+	75.2652	63.3062	13.4113	10.3226	6.12833e-05	1.57944e-06	AVLDTCR	P0A6B7	iscS	Cysteine desulfurase IscS
0.699655	0.485223	-0.515284	-1.04328			12.4065	26.5994	11.3735	23.4397	0.130464	0.138654	TPAECEKTFADFAR	P0A6C1	nfo	Endonuclease 4
0.886036	0.652317	-0.174562	-0.616355			12.2113	5.45265	13.4473	20.6146	0.968654	0.990325	SALAQTINC	P0A6E1	aroL	Shikimate kinase 2
0.896303	0.828284	-0.157941	-0.271803			14.466	1.8874	8.6931	10.4953	0.174182	0.94717	ETTIVWEKETGKPIYNAIVWQCR	P0A6F3	glpK	Glycerol kinase
0.492007	0.459539	-1.02325	-1.12174		+	11.6226	23.9398	31.1872	67.8662	0.0745941	0.000242144	TAEICEHLKRDGLEDYIR	P0A6F3	glpK	Glycerol kinase
0.946162	0.712252	-0.0798404	-0.48954			24.1216	14.6496	14.8677	20.8742	0.637792	0.659174	FCLPNSR	P0A6G7	clpP	ATP-dependent Clp protease proteolytic subunit
0.844383	0.685219	-0.24403	-0.545363			19.9549	19.5693	20.7278	30.2499	0.807926	0.755366	ILFICGGAFAGLDK	P0A6H1	clpX	ATP-dependent Clp protease ATP-binding subunit ClpX
0.808963	0.496705	-0.305855	-1.00954			22.3941	34.5895	4.66808	9.39809	0.162763	0.563219	LLYCSFCGK	P0A6H1	clpX	ATP-dependent Clp protease ATP-binding subunit ClpX
0.884898	0.839241	-0.176417	-0.252843			15.5103	11.5016	6.98556	8.32367	0.15094	0.983947	LTGGLQLPNDETGDCQLFTQNLAR	P0A6J5	dadA	D-amino acid dehydrogenase
1.40569	0.9256	0.491283	-0.111539	+	+	38.1712	28.3663	25.9029	27.985	0.0441604	0.00146381	NCDTSHYMENK	P0A6J5	dadA	D-amino acid dehydrogenase
0.902177	0.682038	-0.148517	-0.552075			12.6487	15.9734	16.004	23.465	0.829203	0.911231	AIAVQAYQTLGCAGMAR	P0A6J8	ddlA	D-alanine--D-alanine ligase A
0.987496	0.729494	-0.0181528	-0.455032			40.1564	45.1249	19.3403	26.5119	0.540844	0.461074	IADIYANCGITKK	P0A6K6	deoB	Phosphopentomutase
0.664885	0.446249	-0.588824	-1.16408			83.5482	77.6834	7.84615	17.5824	0.0537264	0.0722054	ANLPGYLGNCHSSGTVILDQLGEEHMK	P0A6K6	deoB	Phosphopentomutase
0.835514	0.576376	-0.259264	-0.794919			23.0115	9.15902	14.7053	25.5135	0.512227	0.705996	FNDSGIVGCLTVTPYYNRPSQEGLYQHFK	P0A6L2	dapA	4-hydroxy-tetrahydrodipicolinate synthase
0.883377	0.68208	-0.178899	-0.551988			45.5365	60.0498	16.3849	24.022	0.828925	0.975414	TVLHYMDVVSVPLCR	P0A6L4	nanA	N-acetylneuraminate lyase
0.694158	0.638476	-0.526665	-0.647295			99.9387	105.331	7.05267	11.0461	0.883886	0.126047	VLNNEIILVTCGSAFK	P0A6M8	fusA	Elongation factor G
0.796039	0.977046	-0.329089	-0.033501	+		42.8093	50.0083	10.1215	10.3593	0.0197606	0.497632	VLDGAVMVYCAVGGVQPQSETVWR	P0A6M8	fusA	Elongation factor G
0.854369	0.589621	-0.227068	-0.76214			24.3727	19.0821	9.75937	16.5519	0.587626	0.81153	TKIDGNYGIILEVNCQTDFVAK	P0A6P1	tsf	Elongation factor Ts
0.916803	0.651966	-0.125316	-0.617131			16.9752	8.77136	11.9691	18.3585	0.966519	0.823672	IDGNYGIILEVNCQTDFVAK	P0A6P1	tsf	Elongation factor Ts
0.840177	0.676606	-0.251234	-0.563612			17.3342	37.6493	4.45397	6.58281	0.86606	0.731882	TGAGMMDCK	P0A6P1	tsf	Elongation factor Ts
0.787164	0.640502	-0.345264	-0.642724			84.9552	82.3483	9.63904	15.0492	0.896349	0.454494	TGAGMMDCKK	P0A6P1	tsf	Elongation factor Ts
0.822419	0.636429	-0.282055	-0.651929			32.274	16.9574	5.95773	9.36119	0.871279	0.634445	ERTGAGMMDCKK	P0A6P1	tsf	Elongation factor Ts
0.760532	0.556326	-0.394919	-0.845997			19.4396	7.72629	8.16206	14.6714	0.405635	0.336057	DITLAMDCAASEFYKDGK	P0A6P9	eno	Enolase
0.882028	0.679435	-0.181103	-0.557593			43.8545	47.3359	6.04913	8.90319	0.84679	0.967838	VVCEATMMCAR	P0A6Q6	fabZ	3-hydroxyacyl-[acyl-carrier-protein] dehydratase FabZ
1.06404	0.6217	0.0895497	-0.68571			37.5625	19.2442	5.79258	9.31732	0.780563	0.20987	GCPAFDVAAACAGFTYALSVADQYVK	P0A6R0	fabH	3-oxoacyl-[acyl-carrier-protein] synthase 3
0.973335	0.684912	-0.0389911	-0.546009			37.5683	22.7042	9.8187	14.3357	0.809971	0.524072	HGNTSAASVPCALDEAVRDGR	P0A6R0	fabH	3-oxoacyl-[acyl-carrier-protein] synthase 3
0.786324	0.635317	-0.346805	-0.654452			15.6316	20.0043	7.53586	11.8616	0.864428	0.450496	HGNTSAASVPCALDEAVR	P0A6R0	fabH	3-oxoacyl-[acyl-carrier-protein] synthase 3
0.756138	0.488632	-0.403278	-1.03318			10.4449	17.085	4.33621	8.87417	0.139567	0.318271	VNLIGEHTDYNDGFVLPCAIDYQTVISCAPR	P0A6T3	galK	Galactokinase
0.882566	0.51619	-0.180224	-0.954026			23.5483	27.0661	6.96092	13.4852	0.228466	0.970858	ETFYVCKPSQGAGQC	P0A6T3	galK	Galactokinase
0.877312	0.588577	-0.188838	-0.764696			18.6633	18.4181	16.7674	28.4881	0.581566	0.941281	DHALLIDCR	P0A6T3	galK	Galactokinase
0.78021	0.451219	-0.358065	-1.1481			3.95628	37.33	8.72548	19.3375	0.0609452	0.421905	TGIKETFYVCKPSQGAGQC	P0A6T3	galK	Galactokinase
1.12418	0.830555	0.16887	-0.267852			64.0031	58.8134	16.7221	20.1336	0.169131	0.10214	EQQGFCEGR	P0A6W5	greA	Transcription elongation factor GreA
0.959542	0.629681	-0.0595815	-0.667306			51.113	51.9794	2.15924	3.42911	0.829699	0.590389	IIGIDLGTTNSCVAIMDGTTPR	P0A6Y8	dnaK	Chaperone protein DnaK
0.837964	0.653096	-0.25504	-0.614634			35.2652	33.1292	16.2945	24.9497	0.973385	0.719574	FGAIAGCMVTEGVVK	P0A705	infB	Translation initiation factor IF-2
1.02266	0.892463	0.03232	-0.164135			31.6387	13.6228	18.9544	21.2383	0.0721708	0.327437	FGAIAGCMVTEGVVKR	P0A705	infB	Translation initiation factor IF-2
0.854011	0.681147	-0.227674	-0.553961			24.9005	21.2603	17.4439	25.6096	0.835203	0.809504	EGTLHKGDIVLCGFEYGR	P0A705	infB	Translation initiation factor IF-2
0.887938	0.746095	-0.171469	-0.422569			8.00381	14.6179	7.71462	10.34	0.456909	0.998926	NGMECGIGVK	P0A705	infB	Translation initiation factor IF-2
1.00054	0.81387	0.000784543	-0.297129			7.80043	13.0784	19.5484	24.019	0.209265	0.407695	KVSGNSPVIFDVTHALQCR	P0A715	kdsA	2-dehydro-3-deoxyphosphooctonate aldolase
1.27484	1.03948	0.350313	0.0558596	+	+	95.5658	83.3643	11.5849	11.1449	0.00703162	0.0122355	ICEHYVTVTQK	P0A715	kdsA	2-dehydro-3-deoxyphosphooctonate aldolase
0.778707	0.503766	-0.360848	-0.989173			5.04836	6.18125	5.63346	11.1827	0.184978	0.415004	ANVSQVMHIIGDVAGRDCVLVDDMIDTGGTLCK	P0A717	prs	Ribose-phosphate pyrophosphokinase
0.819143	0.618871	-0.287812	-0.69229			47.2552	53.9669	8.2084	13.2635	0.763197	0.616869	NSVIDEVVVCDTIPLSDEIK	P0A717	prs	Ribose-phosphate pyrophosphokinase
0.779551	0.559871	-0.359284	-0.836833			29.3883	43.7554	5.06898	9.05383	0.423721	0.418872	DCVLVDDMIDTGGTLCK	P0A717	prs	Ribose-phosphate pyrophosphokinase
0.85612	0.670254	-0.224115	-0.57722			30.0917	15.9478	22.2249	33.159	0.909902	0.821416	KEHPLHCAGSFK	P0A729	yceF	Maf-like protein YceF
1.2899	0.992775	0.367263	-0.0104614	+	+	37.4616	41.4625	25.2977	25.4818	0.0153153	0.0096923	HIALVAHDHCK	P0A731	mgsA	Methylglyoxal synthase
0.81396	0.556775	-0.29697	-0.844833			1.03953	7.41158	19.2563	34.5855	0.407905	0.589356	KDILEVICK	P0A734	minE	Cell division topological specificity factor
0.845133	0.524598	-0.242749	-0.930716			45.0542	19.9533	12.4839	23.7971	0.261057	0.759567	TWDLIPLCHPLMLSK	P0A738	moaC	Cyclic pyranopterin monophosphate synthase accessory protein
0.801446	0.457695	-0.319322	-1.12754			28.8675	12.9132	7.4777	16.3377	0.0713928	0.524699	CGNCDAHLGHVFPDGPQPTGER	P0A746	msrB	Peptide methionine sulfoxide reductase MsrB
0.80135	0.69599	-0.319495	-0.522861			7.34091	22.7751	16.1155	23.1547	0.737715	0.524211	DVNVFCAPYDLVK	P0A749	murA	UDP-N-acetylglucosamine 1-carboxyvinyltransferase
1.10068	0.89744	0.138399	-0.156112			16.1013	22.8771	14.6345	16.3069	0.067136	0.13666	TLSDAGCR	P0A761	nanE	Putative N-acetylmannosamine-6-phosphate 2-epimerase
0.920286	0.60194	-0.119846	-0.732309			40.5404	23.2678	8.03023	13.3406	0.660401	0.803304	SPICGNSIGQDRR	P0A784	orn	Oligoribonuclease
0.855187	0.633244	-0.225688	-0.659167			33.1164	28.7418	10.582	16.7107	0.851654	0.816145	KYAALCDVFVMDAFGTAHR	P0A799	pgk	Phosphoglycerate kinase
0.906232	0.740257	-0.142047	-0.433902			30.0719	30.5566	10.3523	13.9847	0.48535	0.886657	LQAADVACR	P0A7B5	proB	Glutamate 5-kinase
0.955522	0.750514	-0.0656394	-0.41405			42.9954	30.1244	14.1053	18.7942	0.436159	0.610611	ICNLEGR	P0A7B5	proB	Glutamate 5-kinase
0.834514	0.61974	-0.260991	-0.690264			114.498	100.934	20.2126	32.6146	0.76853	0.700473	QCAQLHAAGHR	P0A7B5	proB	Glutamate 5-kinase
0.906916	0.550526	-0.140959	-0.861118			17.5897	21.0506	27.7332	50.3758	0.376819	0.882535	CTEMWFTDGLTK	P0A7D1	pth	Peptidyl-tRNA hydrolase
0.813918	0.635521	-0.297045	-0.653988			64.8197	66.2135	7.51643	11.8272	0.865686	0.589132	LCVAYR	P0A7D4	purA	Adenylosuccinate synthetase
0.892251	0.635814	-0.164479	-0.653323			20.6957	17.5094	10.7359	16.8852	0.867491	0.972167	LLSDTECLVK	P0A7D7	purC	Phosphoribosylaminoimidazole-succinocarboxamide synthase
0.938367	0.773868	-0.0917752	-0.369841			8.38607	8.50456	12.3447	15.952	0.337553	0.701141	HVANMENANSTEFVPDCK	P0A7E5	pyrG	CTP synthase
1.09785	0.747024	0.134685	-0.420774			26.9923	32.2774	14.601	19.5456	0.452491	0.141421	SQGLDDYICKR	P0A7E5	pyrG	CTP synthase
1.79478	1.18175	0.843811	0.240929	+	+	52.5877	11.3382	2.32671	1.96886	0.000560177	1.0965e-06	LGAQQCQLVDDSLVR	P0A7E5	pyrG	CTP synthase
0.773253	0.608108	-0.370988	-0.717601			24.7727	21.7482	9.05389	14.8886	0.697563	0.390437	SGDDQLVEIIEVPNHPWFVACQFHPEFTSTPR	P0A7E5	pyrG	CTP synthase
0.84096	0.652365	-0.249891	-0.616248			22.0183	30.8214	9.19224	14.0906	0.968945	0.736242	ELLSIGIQPDILICR	P0A7E5	pyrG	CTP synthase
0.780404	0.510265	-0.357707	-0.970681			26.3937	9.14571	13.0727	25.6194	0.207027	0.422797	SQGLDDYICK	P0A7E5	pyrG	CTP synthase
0.827839	0.534934	-0.272578	-0.902568			25.7629	31.8567	9.26774	17.325	0.304525	0.663832	SLSFCIYDICYAK	P0A7F6	speD	S-adenosylmethionine decarboxylase proenzyme;S-adenosylmethionine decarboxylase beta chain;S-adenosylmethionine decarboxylase alpha chain
0.747262	0.487347	-0.420313	-1.03698			9.49656	14.6161	14.8717	30.5157	0.136088	0.283969	IGCAPITWPIGCGK	P0A7I4	prfC	Peptide chain release factor 3
1.05927	0.919	0.0830693	-0.121864	+		1.3919	2.33632	54.1842	58.96	0.0487868	0.221396	WVECADAK	P0A7I4	prfC	Peptide chain release factor 3
0.790863	0.595512	-0.338501	-0.747797			5.07557	9.10094	16.5193	27.7396	0.622158	0.47227	TLTAVDCCLMVIDAAK	P0A7I4	prfC	Peptide chain release factor 3
1.127	0.808237	0.172491	-0.30715			41.4769	22.8794	14.9329	18.4758	0.224475	0.0985463	RAVEGTPFECLK	P0A7J3	rplJ	50S ribosomal protein L10
0.85711	0.557129	-0.222447	-0.843917			2.91299	2.52219	40.234	72.2167	0.409699	0.827013	VCQVTGK	P0A7M2	rpmB	50S ribosomal protein L28
0.849323	0.666946	-0.235615	-0.584358			21.0624	31.7493	11.8402	17.7529	0.933018	0.78309	SRVCQVTGK	P0A7M2	rpmB	50S ribosomal protein L28
0.914536	0.399301	-0.128888	-1.32445	+		15.7633	14.3171	4.02342	10.0761	0.0130525	0.83704	CHPFFTGK	P0A7M9	rpmE	50S ribosomal protein L31
0.979175	0.541544	-0.0303612	-0.88485			30.8652	34.1182	12.6144	23.2934	0.334219	0.497458	DIHPKYEEITASCSCGNVMK	P0A7M9	rpmE	50S ribosomal protein L31
0.90993	0.515129	-0.136172	-0.956994			98.7788	99.5417	6.81366	13.2271	0.224535	0.864436	YEEITASCSCGNVMK	P0A7M9	rpmE	50S ribosomal protein L31
0.694076	0.551699	-0.526835	-0.858047			15.7872	26.2698	10.2311	18.5447	0.382568	0.125865	AMVSKGDLGLVIACLPYA	P0A7Q1	rpmI	50S ribosomal protein L35
1.0682	0.545674	0.0951879	-0.873888			53.19	53.7541	8.52447	15.6219	0.353496	0.200201	VICSAEPK	P0A7Q6	rpmJ	50S ribosomal protein L36
0.758778	0.562847	-0.39825	-0.829185			22.7036	46.1571	4.87466	8.66071	0.439169	0.328895	CADAVKEYGIK	P0A7R9	rpsK	30S ribosomal protein S11
0.896146	0.651012	-0.158194	-0.619244			31.9431	38.5549	24.7131	37.9611	0.960708	0.948136	GALDCSGVKDR	P0A7S3	rpsL	30S ribosomal protein S12
0.955666	0.709412	-0.0654223	-0.495305			18.303	30.1114	20.1501	28.404	0.654677	0.609881	GALDCSGVK	P0A7S3	rpsL	30S ribosomal protein S12
0.899945	0.744358	-0.152091	-0.425932			29.5776	64.2031	3.69157	4.9594	0.465248	0.924842	SGIGPVTAADITHDGDVEIVKPQHVICHLTDENASISMR	P0A7Z4	rpoA	DNA-directed RNA polymerase subunit alpha
0.714239	0.585554	-0.485521	-0.772127			7.84963	5.57984	7.67589	13.1088	0.564117	0.176206	RILLSSMPGCAVTEVEIDGVLHEYSTK	P0A7Z4	rpoA	DNA-directed RNA polymerase subunit alpha
0.699379	0.543641	-0.515854	-0.879275			24.8583	64.4473	8.81766	16.2196	0.343937	0.138	SANCLK	P0A7Z4	rpoA	DNA-directed RNA polymerase subunit alpha
1.00389	0.714635	0.00559817	-0.484722			39.0337	37.1687	18.9805	26.5598	0.623823	0.394738	MDKCVEAFK	P0A805	frr	Ribosome-recycling factor
0.827782	0.610734	-0.272678	-0.711385			20.7913	7.98368	12.633	20.685	0.713493	0.663519	EIGYVHSDMGFDANSCAVLSAIGK	P0A817	metK	S-adenosylmethionine synthase
0.525011	0.536422	-0.929581	-0.898559		+	71.3188	98.8567	2.46107	4.58794	0.311085	0.00108821	VACETYVK	P0A817	metK	S-adenosylmethionine synthase
0.697622	0.433286	-0.519483	-1.20661	+		51.9915	21.5929	3.2012	7.3882	0.0379153	0.133893	CQVHAGGR	P0A836	sucC	Succinyl-CoA ligase [ADP-forming] subunit beta
0.915987	0.775194	-0.126601	-0.36737			21.5703	15.8335	1.55073	2.00044	0.332499	0.828475	DAMVPMGGLLCMKDDSFFDVYTECR	P0A853	tnaA	Tryptophanase
0.835192	0.711097	-0.25982	-0.491881			31.7747	25.9505	2.85288	4.01194	0.644625	0.704219	KDAMVPMGGLLCMKDDSFFDVYTECR	P0A853	tnaA	Tryptophanase
0.820078	0.698665	-0.286167	-0.517327			37.4543	18.2664	6.5104	9.31834	0.720754	0.62187	DAMVPMGGLLCMK	P0A853	tnaA	Tryptophanase
0.849586	0.720457	-0.235168	-0.473015			17.9373	15.104	12.8762	17.8722	0.590444	0.78457	SKMVAFSNYFFDTTQGHSQINGCTVR	P0A853	tnaA	Tryptophanase
0.927546	0.703003	-0.108509	-0.508398			134.885	109.133	9.00229	12.8055	0.693674	0.761526	KDAMVPMGGLLCMK	P0A853	tnaA	Tryptophanase
0.838228	0.700716	-0.254586	-0.513099			25.1054	28.4658	13.9484	19.9059	0.707887	0.72104	TEEVCAR	P0A858	tpiA	Triosephosphate isomerase
1.06253	0.713001	0.0875038	-0.488023			14.1739	11.7864	21.5722	30.2554	0.633378	0.213461	ELAGVAGCAVAIAPPEMYIDMAKR	P0A858	tpiA	Triosephosphate isomerase
0.90181	0.709785	-0.149105	-0.494545			9.48458	12.4428	7.8837	11.1072	0.652441	0.913467	ELAGVAGCAVAIAPPEMYIDMAK	P0A858	tpiA	Triosephosphate isomerase
1.01592	0.65947	0.022783	-0.60062			14.8003	11.6201	15.1315	22.9449	0.985862	0.35055	KFNQLATEIDNTVVLCISADLPFAQSR	P0A862	tpx	Thiol peroxidase
1.07028	0.856813	0.0979823	-0.222947			14.4052	22.8552	11.7654	13.7316	0.119195	0.195531	TQEQQVVAACDK	P0A867	talA	Transaldolase A
0.928876	0.758165	-0.106442	-0.399417			18.2825	12.7425	13.9323	18.3763	0.401819	0.753977	EGINCNLTLLFSFAQAR	P0A870;P0A867	talB;talA	Transaldolase B;Transaldolase A
1.14103	0.713625	0.190332	-0.486761			69.2859	65.644	9.64757	13.5191	0.629718	0.0822889	GIDEFYAQCEK	P0A877	trpA	Tryptophan synthase alpha chain
0.783319	0.550757	-0.352329	-0.860512			15.081	24.1065	12.1423	22.0465	0.377949	0.436334	HNVAPIFICPPNADDDLLR	P0A877	trpA	Tryptophan synthase alpha chain
0.711988	0.500132	-0.490076	-0.99962			25.6187	6.36564	12.5385	25.0705	0.173316	0.170013	DACNEALR	P0A879	trpB	Tryptophan synthase beta chain
0.862003	0.625636	-0.214235	-0.676604			26.3292	22.1695	9.28632	14.843	0.804778	0.854691	FTIDCSGVR	P0A887	ubiE	Ubiquinone/menaquinone biosynthesis C-methyltransferase UbiE
0.965244	0.827235	-0.0510345	-0.27363			11.3373	10.934	21.7349	26.2741	0.176556	0.562395	SYLTVAIGCTGGK	P0A894	yhbJ	UPF0042 nucleotide-binding protein YhbJ
0.723649	0.498854	-0.466638	-1.00331			22.9209	27.2959	2.47754	4.96648	0.169327	0.203682	LIDMLEDCDDVQEVYHNGEISDEVAATL	P0A8A0	yebC	Probable transcriptional regulatory protein YebC
0.950705	0.606085	-0.0729297	-0.722409			28.5041	16.2365	25.9906	42.8828	0.68533	0.635346	CGGNLGTDGSVAYLFSK	P0A8A0	yebC	Probable transcriptional regulatory protein YebC
0.542073	0.428465	-0.883441	-1.22275	+	+	38.4384	44.6029	4.81239	11.2317	0.0330524	0.00215654	VTINGAHNCR	P0A8B5	ybaB	Nucleoid-associated protein YbaB
0.977873	0.726582	-0.0322807	-0.460803			28.099	37.0906	11.6596	16.0471	0.556533	0.503315	HALPEQVYFVCYDEENAHLYER	P0A8D6	ymdB	O-acetyl-ADP-ribose deacetylase
0.904183	0.675157	-0.145314	-0.566706			32.3552	28.9926	11.782	17.4508	0.875995	0.899054	CVTNFR	P0A8E1	ycfP	UPF0227 protein YcfP
1.14342	0.838664	0.193361	-0.253836			14.2678	25.0736	9.79376	11.6778	0.152095	0.0797573	NICFNNAR	P0A8G3	uxaC	Uronate isomerase
1.1022	0.856602	0.140382	-0.223303			62.4191	65.6673	23.4804	27.4111	0.11954	0.13417	RLDHFAAHGCK	P0A8G3	uxaC	Uronate isomerase
0.977612	0.813464	-0.0326662	-0.297849			4.52761	14.5776	23.0678	28.3575	0.210333	0.504495	LDHFAAHGCK	P0A8G3	uxaC	Uronate isomerase
1.81151	1.33947	0.857194	0.421662	+	+	22.858	37.3464	51.6639	38.5704	2.82215e-05	7.90489e-07	VMCHDAVEVLHK	P0A8I5	trmB	tRNA (guanine-N(7)-)-methyltransferase
1.09805	0.768404	0.13495	-0.380063			20.2803	6.04939	17.6351	22.9502	0.358975	0.141077	HRCEEIWGHLAADGHR	P0A8J8	rhlB	ATP-dependent RNA helicase RhlB
0.859521	0.621308	-0.218395	-0.686619			13.1043	16.9861	23.8807	38.4361	0.778157	0.840645	GFHNCTPIQALALPLTLAGR	P0A8J8	rhlB	ATP-dependent RNA helicase RhlB
0.94702	0.838264	-0.0785325	-0.254524			37.5915	54.7718	19.361	23.0965	0.1529	0.654637	VHMPCNGILR	P0A8K1	psd	Phosphatidylserine decarboxylase proenzyme;Phosphatidylserine decarboxylase alpha chain;Phosphatidylserine decarboxylase beta chain
0.835783	0.459976	-0.258799	-1.12037			12.3864	30.0119	4.85253	10.5496	0.0753629	0.707489	IILCTGDMGFGACK	P0A8L1	serS	Serine--tRNA ligase
1.09234	0.77854	0.127421	-0.361157			54.3698	46.3533	15.8307	20.3338	0.320013	0.151099	MTAHTPCFR	P0A8L1	serS	Serine--tRNA ligase
0.863176	0.762491	-0.212274	-0.391208			15.2238	20.3871	9.04606	11.8638	0.383283	0.861328	IEFTLYDCLDR	P0A8M3	thrS	Threonine--tRNA ligase
0.912448	0.667297	-0.132185	-0.5836			30.0773	10.1639	28.1184	42.1378	0.930559	0.849419	FCHHFK	P0A8M3	thrS	Threonine--tRNA ligase
0.696924	0.556792	-0.520927	-0.84479			112.215	98.06	9.97528	17.9156	0.40799	0.132286	TQTGELSIHCTELR	P0A8N5	lysU	Lysine--tRNA ligase, heat inducible
0.755897	0.567493	-0.403738	-0.817325			27.742	14.9002	24.4495	43.0833	0.463756	0.317311	MKYDTSELCDIYQEDVNVVEPLFSNFGGR	P0A8R0	rraA	Regulator of ribonuclease activity A
0.75463	0.544918	-0.406158	-0.875888			23.4509	19.1716	11.7855	21.6279	0.349928	0.312289	TVIDFGCGSGILAIAALK	P0A8T1	prmA	Ribosomal protein L11 methyltransferase
0.89666	0.601744	-0.157367	-0.732779			11.3529	11.9893	8.85747	14.7197	0.659226	0.944975	CGVEVTQTK	P0A8T7	rpoC	DNA-directed RNA polymerase subunit beta
0.973696	0.936676	-0.0384571	-0.0943786	+		26.2474	45.2734	52.6169	56.1741	0.0372916	0.522404	LHQCGLPK	P0A8T7	rpoC	DNA-directed RNA polymerase subunit beta
0.922911	0.793185	-0.115737	-0.334271			42.841	30.1589	9.12734	11.5072	0.269552	0.788089	MLNTCYR	P0A8T7	rpoC	DNA-directed RNA polymerase subunit beta
1.00366	0.630331	0.00527726	-0.665819			7.73489	4.25824	10.586	16.7944	0.833701	0.395594	GVICEK	P0A8T7	rpoC	DNA-directed RNA polymerase subunit beta
0.796121	0.429491	-0.32894	-1.2193	+		45.7055	53.8603	4.20152	9.78253	0.0340447	0.498038	SVVSCDTDFGVCAHCYGR	P0A8T7	rpoC	DNA-directed RNA polymerase subunit beta
0.551345	0.458156	-0.858974	-1.12609		+	17.3441	16.809	9.5227	20.7849	0.0721816	0.00305335	FTTIHIQELACVSR	P0A8V2	rpoB	DNA-directed RNA polymerase subunit beta
1.02895	0.766216	0.041177	-0.384177			19.7971	15.7493	22.4465	29.2953	0.367832	0.306879	SNQNTCINQMPCVSLGEPVER	P0A8V2	rpoB	DNA-directed RNA polymerase subunit beta
0.745987	0.532391	-0.422778	-0.909441			35.6725	4.63921	8.59132	16.1372	0.293491	0.279221	MLNVWHACPR	P0A8W8	yfbU	UPF0304 protein YfbU
0.867133	0.614198	-0.205675	-0.703225			8.94392	12.9667	13.7194	22.337	0.734599	0.883735	HALVCGPDRDYLWILSR	P0A901	blc	Outer membrane lipoprotein Blc
0.879188	0.576164	-0.185756	-0.795448			14.4744	17.5468	17.7817	30.8622	0.511054	0.951857	AVYFPHQASNYDPDYDYECATQDGAKDLCK	P0A940	bamA	Outer membrane protein assembly factor BamA
1.0318	0.708883	0.0451582	-0.49638			13.5646	9.51506	47.7366	67.3405	0.657844	0.297923	AVYFPHQASNYDPDYDYECATQDGAK	P0A940	bamA	Outer membrane protein assembly factor BamA
0.82436	0.524447	-0.278654	-0.931131			20.747	4.27131	9.70925	18.5133	0.260451	0.644931	IHGVNYSISSACATSAHCIGNAVEQIQLGK	P0A953	fabB	3-oxoacyl-[acyl-carrier-protein] synthase 1
0.886592	0.611373	-0.173657	-0.709875			53.2944	51.9564	13.8525	22.658	0.717385	0.993438	AMASGVSACLATPFK	P0A953	fabB	3-oxoacyl-[acyl-carrier-protein] synthase 1
1.04739	0.860022	0.0667958	-0.217554			15.9011	9.49389	10.5061	12.2161	0.114071	0.25232	VLEVTLRTECAVDAIR	P0A955	eda	KHG/KDPG aldolase;4-hydroxy-2-oxoglutarate aldolase;2-dehydro-3-deoxy-phosphogluconate aldolase
0.77397	0.506938	-0.36965	-0.980119			38.6613	24.0071	4.98337	9.83034	0.195547	0.393627	GFGFICPEGGGEDIFAHYSTIQMDGYR	P0A968	cspD	Cold shock-like protein CspD
0.741685	0.561876	-0.431122	-0.831676			11.3396	0.888583	19.4583	34.631	0.434103	0.263551	LAVCSMPIGQSLPSHSVIVPR	P0A988	dnaN	DNA polymerase III subunit beta
0.907944	0.663761	-0.139324	-0.591264			14.5165	13.0947	15.6956	23.6465	0.955436	0.876346	CMTIPSDQLYLPGHDYVDR	P0A991	fbaB	Fructose-bisphosphate aldolase class 1
0.934028	0.670074	-0.0984626	-0.577608			35.9903	24.5014	23.1301	34.5187	0.911155	0.725072	CEHPITLLAQALA	P0A996	glpC	Anaerobic glycerol-3-phosphate dehydrogenase subunit C
1.06658	0.764956	0.0929944	-0.386552			35.9966	6.97068	27.1584	35.5032	0.373009	0.203923	VVYHTPCHMEK	P0A996	glpC	Anaerobic glycerol-3-phosphate dehydrogenase subunit C
1.15651	0.646109	0.209774	-0.63015			0.663963	16.3157	6.91581	10.7038	0.930757	0.067122	SVFELTQQHHHDHLICLDCGK	P0A9A9	fur	Ferric uptake regulation protein
1.07797	0.565353	0.108312	-0.822776			4.90834	9.29003	10.4526	18.4887	0.452362	0.178961	LTNHSLYLYGHCAEGDCR	P0A9A9	fur	Ferric uptake regulation protein
0.792348	0.608352	-0.335793	-0.717021			66.2748	67.3279	4.83508	7.94783	0.699043	0.479493	GVLGYTEDDVVSTDFNGEVCTSVFDAK	P0A9B2	gapA	Glyceraldehyde-3-phosphate dehydrogenase A
0.73556	0.577101	-0.443085	-0.793105			20.0166	31.8279	8.86837	15.3671	0.516263	0.242159	YAVTDAESARECISENQILK	P0A9C0	glpA	Anaerobic glycerol-3-phosphate dehydrogenase subunit A
0.916792	0.657487	-0.125334	-0.604965			61.6235	49.3239	12.475	18.9737	1	0.82374	WVYQGLCGLEK	P0A9C0	glpA	Anaerobic glycerol-3-phosphate dehydrogenase subunit A
0.968377	0.76992	-0.0463595	-0.377219			21.1275	23.3939	15.801	20.5229	0.35293	0.547359	EGATVCGVR	P0A9C0	glpA	Anaerobic glycerol-3-phosphate dehydrogenase subunit A
1.05507	0.800307	0.0773442	-0.321375			31.4022	13.6618	10.5394	13.1692	0.247398	0.23195	LMAEWATDAVCR	P0A9C0	glpA	Anaerobic glycerol-3-phosphate dehydrogenase subunit A
0.57784	0.432457	-0.791259	-1.20937	+	+	22.6711	2.70209	13.3268	30.8165	0.0370418	0.00757548	ECISENQILK	P0A9C0	glpA	Anaerobic glycerol-3-phosphate dehydrogenase subunit A
0.983375	0.776037	-0.0241859	-0.365803			31.7499	32.3925	7.89305	10.171	0.329321	0.478865	LGNTRPCTTADLALPGSQEPAEVTLR	P0A9C0	glpA	Anaerobic glycerol-3-phosphate dehydrogenase subunit A
0.941939	0.744765	-0.0862952	-0.425142			48.7435	54.68	8.92062	11.9778	0.463283	0.681749	CDILEPGTLQGYDRDPR	P0A9C5	glnA	Glutamine synthetase
1.06724	0.754389	0.0938866	-0.406619			25.8199	42.6552	8.41506	11.1548	0.418513	0.202403	TATFMPKPMFGDNGSGMHCHMSLSK	P0A9C5	glnA	Glutamine synthetase
0.732465	0.564636	-0.449168	-0.824607			3.1027	2.0225	16.4687	29.1669	0.448569	0.231765	TLADCEPMLASFYHATLLK	P0A9D4	cysE	Serine acetyltransferase
1.00509	0.838301	0.00732195	-0.25446			4.32307	3.97613	6.75288	8.05543	0.152825	0.390159	NVHLSGGVGIGGVLEPLQANPTIIEDNCFIGAR	P0A9D8	dapD	2,3,4,5-tetrahydropyridine-2,6-dicarboxylate N-succinyltransferase
0.908175	0.662934	-0.138957	-0.593063			11.4591	17.5295	17.6862	26.6787	0.961281	0.87496	VVFCGINPGLSSAGTGFPFAHPANR	P0A9H1	mug	G/U mismatch-specific DNA glycosylase
0.86855	0.541746	-0.203319	-0.884312			23.8138	31.0025	3.57791	6.6044	0.335149	0.891754	HVSSCGCNIEDSR	P0A9I3	gcvR	Glycine cleavage system transcriptional repressor
0.896781	0.760926	-0.157172	-0.394172			7.30301	24.9512	18.5719	24.407	0.389916	0.944231	HFEQFIESGCAK	P0A9J8	pheA	P-protein;Chorismate mutase;Prephenate dehydratase
0.386696	0.405429	-1.37073	-1.30248	+	+	50.3438	104.089	7.6242	18.8053	0.0161046	2.36295e-07	VLGCYPSENVVPVDPT	P0A9J8	pheA	P-protein;Chorismate mutase;Prephenate dehydratase
0.951922	0.69554	-0.0710853	-0.523795			40.102	39.8489	16.2096	23.305	0.740591	0.629048	LLSLCGPFDDNIK	P0A9K3	ybeZ	PhoH-like protein
1.07461	0.821758	0.103812	-0.283214			3.71225	15.0445	16.2486	19.773	0.189404	0.186047	LTGRPICVTAAADILR	P0A9K3	ybeZ	PhoH-like protein
0.591937	0.542872	-0.756484	-0.881315		+	7.00548	19.0675	12.657	23.3148	0.340361	0.0117179	TIPSVLTALFCAR	P0A9K7	phoU	Phosphate-specific transport system accessory protein PhoU
0.926564	0.597353	-0.110038	-0.743344			30.8412	20.0072	24.1015	40.3472	0.633054	0.767122	HSICPSGKR	P0A9L5	ppiC	Peptidyl-prolyl cis-trans isomerase C
0.633089	0.440734	-0.65952	-1.18202	+	+	3.74533	5.47064	12.9055	29.2818	0.0464884	0.0355045	KHSICPSGKR	P0A9L5	ppiC	Peptidyl-prolyl cis-trans isomerase C
0.653345	0.585869	-0.614082	-0.771351			41.8078	97.3514	13.2436	22.605	0.565926	0.0565598	KHSICPSGK	P0A9L5	ppiC	Peptidyl-prolyl cis-trans isomerase C
0.75713	0.569099	-0.401387	-0.813248			35.1423	41.3911	22.8884	40.2187	0.47238	0.322239	IGFIGCGNMGK	P0A9L8	proC	Pyrroline-5-carboxylate reductase
0.485597	0.349598	-1.04217	-1.51623	+	+	22.7335	28.5295	15.3309	43.8529	0.0016665	0.000175425	SLAICTLLDKPSR	P0A9M2	hpt	Hypoxanthine phosphoribosyltransferase
0.783044	0.554216	-0.352835	-0.851481			19.5415	16.6402	16.6768	30.0907	0.395036	0.43505	SLAICTLLDKPSRR	P0A9M2	hpt	Hypoxanthine phosphoribosyltransferase
0.898304	0.72613	-0.154725	-0.461701			41.0949	33.7933	10.5964	14.593	0.558993	0.934888	AAAICAER	P0A9M8	pta	Phosphate acetyltransferase
1.08385	1.01499	0.11617	0.0214716	+		24.4472	36.3673	6.55074	6.45397	0.0106163	0.167073	SVTFCAR	P0A9M8	pta	Phosphate acetyltransferase
1.03755	0.623604	0.0531841	-0.681299			9.20958	12.9472	12.5116	20.0633	0.792268	0.280404	GVSACATCDGFFYR	P0A9P4	trxB	Thioredoxin reductase
1.70401	0.992051	0.768933	-0.0115142	+	+	71.6277	11.9059	6.49143	6.54344	0.0154974	6.35704e-06	LNGDNGEYTCDALIIATGASAR	P0A9P4	trxB	Thioredoxin reductase
0.935762	0.716972	-0.0957871	-0.480011			19.3813	24.9402	12.9031	17.9966	0.610292	0.715464	FCGDLED	P0A9Q1	arcA	Aerobic respiration control protein ArcA
1.02996	0.633949	0.0425862	-0.657562			31.227	20.6244	20.764	32.7534	0.856	0.303689	AMLHFCENPGKIQSR	P0A9Q1	arcA	Aerobic respiration control protein ArcA
0.954996	0.630404	-0.0664339	-0.665652			13.293	16.6348	32.1309	50.9687	0.83415	0.613286	NLEVCPK	P0A9Q5	accD	Acetyl-coenzyme A carboxylase carboxyl transferase subunit beta
0.741543	0.588185	-0.431397	-0.765658			31.2604	17.432	5.19003	8.8238	0.579293	0.263045	LVAMGGIGHTSCLYTDQDNQPAR	P0A9Q7	adhE	Aldehyde-alcohol dehydrogenase;Alcohol dehydrogenase;Acetaldehyde dehydrogenase [acetylating];Pyruvate-formate-lyase deactivase
0.662795	0.645105	-0.593365	-0.632394			15.2506	18.5135	4.2842	6.6411	0.924603	0.0691569	EAGVQEADFLANVDKLSEDAFDDQCTGANPR	P0A9Q7	adhE	Aldehyde-alcohol dehydrogenase;Alcohol dehydrogenase;Acetaldehyde dehydrogenase [acetylating];Pyruvate-formate-lyase deactivase
0.739545	0.559958	-0.435291	-0.836609			14.2233	6.5795	7.8215	13.968	0.424167	0.255952	ALDIIVTCQGGDYTNEIYPK	P0A9Q9	asd	Aspartate-semialdehyde dehydrogenase
0.853464	0.546507	-0.228597	-0.871689			27.3956	61.2795	10.5363	19.2793	0.357446	0.806422	IVILPHQDLCPDGAVLEANSGETILDAALR	P0A9R4	fdx	2Fe-2S ferredoxin
0.712024	0.492542	-0.490002	-1.02168			17.4375	22.441	13.5508	27.512	0.150506	0.170112	TLVQCGVVAK	P0A9S1	fucO	Lactaldehyde reductase
0.63028	0.472976	-0.665935	-1.08016		+	21.5655	30.0932	4.895	10.3494	0.101106	0.033154	EGLGVFQNSGADYLIAIGGGSPQDTCK	P0A9S1	fucO	Lactaldehyde reductase
0.839605	0.650553	-0.252217	-0.620262			0.200196	16.1973	10.6158	16.3181	0.957907	0.728695	KEDIPALAQAALDDVCTGGNPR	P0A9S1	fucO	Lactaldehyde reductase
0.847961	0.661446	-0.237931	-0.596304			17.4447	5.11806	14.3831	21.7449	0.971822	0.77543	LLMEETGIPVVVAEDPLTCVAR	P0A9X4	mreB	Rod shape-determining protein MreB
0.590249	0.39864	-0.760605	-1.32684	+	+	20.2545	13.2466	8.01862	20.115	0.0127528	0.0111396	VLVCVPVGATQVERR	P0A9X4	mreB	Rod shape-determining protein MreB
0.687152	0.361877	-0.541298	-1.46643	+		58.0281	82.3564	3.12217	8.62774	0.0029567	0.11117	ESFHLMVLDLMLPGEDGLSICR	P0AA16	ompR	Transcriptional regulatory protein OmpR
0.759863	0.465264	-0.396188	-1.10388			3.60359	8.28624	7.97099	17.1322	0.0851879	0.333317	ADGAILVDFWAEWCGPCK	P0AA25	trxA	Thioredoxin-1
0.915099	0.690629	-0.128	-0.534018			0.687695	2.52263	32.5315	47.1042	0.772296	0.83371	SPVDMFNAACGPESLIR	P0AAA1	yagU	Inner membrane protein YagU
0.89125	0.618299	-0.166098	-0.693623			3.98589	8.21843	8.97448	14.5148	0.759691	0.978364	QLLAEVQSICPPGVTIMNVR	P0AAB6	galF	UTP--glucose-1-phosphate uridylyltransferase
1.14694	0.901479	0.197795	-0.149635			34.028	56.8413	3.45405	3.83153	0.0632854	0.0761669	CDLLVIKPDQYQTPVELDDEEDD	P0AAC0	uspE	Universal stress protein E
0.694976	0.49729	-0.524964	-1.00784			56.2436	52.664	10.2845	20.6811	0.164538	0.127872	KCPSPVWMVK	P0AAC0	uspE	Universal stress protein E
1.11665	0.576609	0.159178	-0.794335			46.0025	91.8012	1.80155	3.12438	0.513526	0.112274	APAMMAGHSLGEYSALVCAGVIDFADAVR	P0AAI9	fabD	Malonyl CoA-acyl carrier protein transacylase
0.867901	0.622228	-0.204398	-0.684485			66.5875	67.5051	8.7644	14.0855	0.783808	0.888079	CETNGDAIR	P0AAI9	fabD	Malonyl CoA-acyl carrier protein transacylase
0.783799	0.43786	-0.351444	-1.19146	+		14.0606	9.92871	14.2529	32.5512	0.0430224	0.438585	LIDVTTCIGCK	P0AAJ5	fdoH	Formate dehydrogenase-O iron-sulfur subunit
0.572102	0.251289	-0.805656	-1.99258	+	+	2.3568	3.56493	6.61419	26.321	1.68869e-06	0.00628585	TGIVHYDKDVCTGCR	P0AAJ8	hybA	Hydrogenase-2 operon protein HybA
1.00778	0.780706	0.0111744	-0.357148			27.9403	14.6936	16.972	21.7393	0.312119	0.380044	SLEGDAECR	P0AAP3	frmR	Transcriptional repressor FrmR
0.983213	0.701109	-0.0244242	-0.512289			49.6151	78.07	16.0178	22.8464	0.70543	0.479576	IYPWVCGR	P0AAQ2	yajD	Uncharacterized protein YajD
0.906026	0.629923	-0.142376	-0.666752			25.0111	24.0527	5.11816	8.12506	0.831188	0.887902	SSITDCMIICTGTSSR	P0AAT6	rsfS	Ribosomal silencing factor RsfS
0.958339	0.60752	-0.0613919	-0.718997			82.4208	81.5488	13.5594	22.3193	0.694002	0.5964	CGHDQFQR	P0AAT9	ybeL	Uncharacterized protein YbeL
0.835693	0.443633	-0.258955	-1.17256			8.20163	15.0235	4.39815	9.91397	0.0501935	0.70699	CHFHLPIYTPEVLTLCPK	P0AAT9	ybeL	Uncharacterized protein YbeL
0.82028	0.618731	-0.285812	-0.692615			17.658	7.74541	13.035	21.0673	0.762342	0.62295	HFAATGKPLFSSHMIDLSEESLQENIEICSK	P0AB71	fbaA	Fructose-bisphosphate aldolase class 2
0.892365	0.650344	-0.164294	-0.620724			47.3308	35.4737	2.96574	4.56026	0.956639	0.971459	GSHEYCDVMGR	P0AB77	kbl	2-amino-3-ketobutyrate coenzyme A ligase
0.973906	0.749666	-0.0381459	-0.415681			14.6868	1.93023	17.8243	23.7764	0.44009	0.521434	GVCDLADKYDALVMVDDSHAVGFVGENGR	P0AB77	kbl	2-amino-3-ketobutyrate coenzyme A ligase
0.994926	0.682194	-0.00733864	-0.551746			37.7078	33.8376	12.7209	18.6471	0.828158	0.430127	FICGTQDSHK	P0AB77	kbl	2-amino-3-ketobutyrate coenzyme A ligase
0.844993	0.608359	-0.242988	-0.717005			18.018	18.6985	14.4616	23.7715	0.699085	0.758785	VAIDAINAAGAPHCFLSVTK	P0AB91	aroG	Phospho-2-dehydro-3-deoxyheptonate aldolase, Phe-sensitive
1.19445	0.784783	0.256343	-0.349635		+	47.0314	26.6286	21.7003	27.6514	0.297676	0.0399436	ELASGLSCPVGFK	P0AB91	aroG	Phospho-2-dehydro-3-deoxyheptonate aldolase, Phe-sensitive
0.970489	0.747155	-0.0432167	-0.420521			23.2503	8.37348	11.4483	15.3225	0.45187	0.537365	GLCGGLNINLFK	P0ABA6	atpG	ATP synthase gamma chain
0.835445	0.730295	-0.259383	-0.453448			18.399	21.9819	8.41077	11.5169	0.536576	0.705617	CIYVAIGQK	P0ABB0	atpA	ATP synthase subunit alpha
0.859307	0.746559	-0.218754	-0.421671			74.3148	67.5744	7.06966	9.46966	0.454695	0.839435	IHGLADCMQGEMISLPGNR	P0ABB0	atpA	ATP synthase subunit alpha
#VALUE!	1.10123	NaN	0.139117	+		173.205	93.4242	0.779092	0.707474	0.00240593	1	AAPSYEELSNSQELLETGIKVIDLMCPFAK	P0ABB4	atpD	ATP synthase subunit beta
0.825358	0.637955	-0.276908	-0.648473			10.4302	8.61779	12.9804	20.3469	0.880676	0.650339	ALGCHSIDR	P0ABF6	cdd	Cytidine deaminase
1.03612	0.767259	0.0511928	-0.382215			32.7915	21.3838	16.0123	20.8694	0.363592	0.284684	SPSGVALECK	P0ABF6	cdd	Cytidine deaminase
0.846554	0.617837	-0.240326	-0.694701			10.7087	6.94027	19.2337	31.1308	0.75686	0.767534	HGCALGSIVGKDESVEVPSVGGRPPR	P0ABH0	ftsA	Cell division protein FtsA
0.500566	0.427777	-0.998368	-1.22507	+	+	42.4078	127.139	0.563075	1.31628	0.0323978	0.000366387	NDLSYAGNFLNMMFSTPCEPYEVNPILER	P0ABH7	gltA	Citrate synthase
0.701745	0.61495	-0.510981	-0.701458			31.5002	48.7885	8.83223	14.3625	0.739196	0.143666	ETCHEVLK	P0ABH7	gltA	Citrate synthase
1.0044	0.726456	0.00632899	-0.461053			58.5311	49.2714	5.02687	6.91971	0.557216	0.392793	MPTMAAMCYK	P0ABH7	gltA	Citrate synthase
0.862405	0.638703	-0.213563	-0.646782			8.50624	23.7793	22.6161	35.4094	0.885282	0.856963	ISVMGHGMGIPSCSIYTK	P0ABP8	deoD	Purine nucleoside phosphorylase DeoD-type
0.887303	0.67349	-0.172502	-0.570272			45.0445	28.8381	15.8631	23.5536	0.887473	0.99741	DVVIGMGACTDSK	P0ABP8	deoD	Purine nucleoside phosphorylase DeoD-type
0.89247	0.59717	-0.164124	-0.743787			27.9753	12.9695	15.1733	25.4086	0.631967	0.970808	KISVMGHGMGIPSCSIYTK	P0ABP8	deoD	Purine nucleoside phosphorylase DeoD-type
0.916118	0.463924	-0.126394	-1.10804			9.89731	16.9832	7.41458	15.9823	0.0826176	0.827702	PTADLCIDCK	P0ABS1	dksA	RNA polymerase-binding transcription factor DksA
1.03236	0.509835	0.0459501	-0.971897			17.8035	14.5813	3.75234	7.35991	0.205522	0.296163	KVEDEDFGYCESCGVEIGIR	P0ABS1	dksA	RNA polymerase-binding transcription factor DksA
0.867845	0.47786	-0.204491	-1.06534			11.4158	6.27254	7.81443	16.353	0.112202	0.887762	LEARPTADLCIDCK	P0ABS1	dksA	RNA polymerase-binding transcription factor DksA
0.523011	0.446636	-0.935087	-1.16283		+	26.759	52.9482	3.49521	7.82566	0.0542628	0.00100043	EIWFLCR	P0ABU0	menB	1,4-Dihydroxy-2-naphthoyl-CoA synthase
0.831564	0.613466	-0.266101	-0.704944			12.5819	22.3413	30.8323	50.2592	0.730135	0.684224	CGIVGLPNVGK	P0ABU2	ychF	Ribosome-binding ATPase YchF
0.528928	0.427697	-0.918858	-1.22534	+	+	26.3056	21.4805	2.67581	6.25635	0.0323219	0.00127991	AGIEAANFPFCTIEPNTGVVPMPDPR	P0ABU2	ychF	Ribosome-binding ATPase YchF
0.928727	0.654676	-0.106674	-0.611147			36.9519	35.0006	18.9631	28.9656	0.982982	0.754825	CLPQLENAGMLR	P0ABU2	ychF	Ribosome-binding ATPase YchF
1.50659	1.27186	0.591289	0.346944	+	+	1.6649	95.225	5.7285	4.50402	0.000103344	0.000250573	CFENDNIIHVSGK	P0ABU2	ychF	Ribosome-binding ATPase YchF
0.882731	0.661198	-0.179955	-0.596845			23.7315	12.3003	13.5256	20.4561	0.973581	0.971783	NLSNFASLGSECTVDRELK	P0ABU5	elbB	Enhancing lycopene biosynthesis protein 2
0.942589	0.698806	-0.0852991	-0.517036			6.72915	10.7584	21.594	30.9012	0.719865	0.678246	SGAQAVCFAPDKQQVDVINHLTGEAMTETR	P0ABU5	elbB	Enhancing lycopene biosynthesis protein 2
0.856312	0.688402	-0.223791	-0.538677			14.0081	15.4822	31.2723	45.4274	0.786876	0.822503	ALAQAMHQAGKPLGFMCIAPAMLPK	P0ABU5	elbB	Enhancing lycopene biosynthesis protein 2
0.965517	0.732508	-0.0506257	-0.449084			42.7061	47.0078	12.7369	17.388	0.524907	0.561073	FLCIAK	P0AC33	fumA	Fumarate hydratase class I, aerobic
0.425795	0.285979	-1.23177	-1.80602	+	+	5.3118	11.8324	9.98385	34.9112	3.41524e-05	4.89388e-06	SQQVTDACK	P0AC33	fumA	Fumarate hydratase class I, aerobic
0.962862	0.660603	-0.0545987	-0.598144			24.5425	22.5372	13.8306	20.9363	0.977806	0.573991	SLECVEYPELGMEAIWK	P0AC33	fumA	Fumarate hydratase class I, aerobic
0.631941	0.584966	-0.662138	-0.773575		+	96.5213	110.273	12.4392	21.2649	0.560746	0.0345287	SQQVTDACKK	P0AC33	fumA	Fumarate hydratase class I, aerobic
0.545602	0.351394	-0.874079	-1.50884	+	+	52.0504	45.0013	6.42387	18.2812	0.00181756	0.00246646	GNRSQQVTDACKK	P0AC33	fumA	Fumarate hydratase class I, aerobic
1.07846	0.854596	0.108968	-0.226685			11.3116	8.25354	17.7056	20.7181	0.122853	0.177945	GVLPTCQDTGTAIIVGKK	P0AC33;P14407	fumA;fumB	Fumarate hydratase class I, aerobic;Fumarate hydratase class I, anaerobic
0.836914	0.660039	-0.256848	-0.599376			35.0089	39.5835	7.93759	12.0259	0.981814	0.713751	CINGITANK	P0AC38	aspA	Aspartate ammonia-lyase
0.558446	0.425972	-0.84051	-1.23117	+	+	13.2847	20.6217	7.17854	16.8521	0.0307341	0.0039425	GEDVVVPGLFAVGEIACVSVHGANR	P0AC41	sdhA	Succinate dehydrogenase flavoprotein subunit
0.870976	0.723689	-0.199295	-0.466559			43.6069	55.9933	3.93611	5.43895	0.572397	0.905483	AGVPVQDMEMWQFHPTGIAGAGVLVTEGCR	P0AC41	sdhA	Succinate dehydrogenase flavoprotein subunit
0.738089	0.577249	-0.438134	-0.792735			14.9414	15.569	6.52546	11.3044	0.51709	0.25086	NQDGAVVGCTALCIETGEVVYFK	P0AC41	sdhA	Succinate dehydrogenase flavoprotein subunit
#VALUE!	#VALUE!	NaN	NaN			173.205	NaN	0	1.17721	1	1	AGVPVQDMEMWQFHPTGIAGAGVLVTEGCRGEGGYLLNK	P0AC41	sdhA	Succinate dehydrogenase flavoprotein subunit
1.24106	0.593985	0.31157	-0.751502		+	35.297	7.2343	9.48384	15.9665	0.613153	0.0203756	MAICGSCGMMVNNVPK	P0AC47	frdB	Fumarate reductase iron-sulfur subunit
0.800841	0.389288	-0.320413	-1.36109	+		14.1826	10.0381	3.10207	7.96857	0.00908731	0.521638	MAQLNSQNGVWSCTFVGYCSEVCPK	P0AC47	frdB	Fumarate reductase iron-sulfur subunit
0.921028	0.770732	-0.118683	-0.375698			22.2476	13.0973	14.893	19.3232	0.349725	0.798989	LDFCNLDVNDTAAFSR	P0AC53	zwf	Glucose-6-phosphate 1-dehydrogenase;Extracellular death factor
0.822308	0.650219	-0.282249	-0.621002			12.5721	6.32523	12.9414	19.9032	0.955873	0.633851	ITINYFAMPPSTFGAICK	P0AC53	zwf	Glucose-6-phosphate 1-dehydrogenase;Extracellular death factor
0.853743	0.462627	-0.228127	-1.11208			10.3071	4.6758	4.60177	9.94702	0.0801843	0.807992	LYIYDHCPYCLK	P0AC59	grxB	Glutaredoxin-2
1.02132	0.477794	0.0304349	-1.06554			24.5314	15.6286	9.28076	19.4242	0.11205	0.331925	ETCPYCHR	P0AC62	grxC	Glutaredoxin-3
1.00654	0.636265	0.00940425	-0.652301			30.9391	33.1955	22.6876	35.6576	0.870268	0.384672	DQAAIDASCK	P0ACA7	gstB	Glutathione S-transferase GstB
0.835097	0.514842	-0.259984	-0.957799			18.6064	16.5806	12.0363	23.3786	0.223477	0.703692	ECDALFALLDAELAK	P0ACA7	gstB	Glutathione S-transferase GstB
1.18102	0.77241	0.240038	-0.372562		+	17.727	2.8015	3.58215	4.63764	0.343174	0.0481448	STCGCGSSFSI	P0ACC3	erpA	Iron-sulfur cluster insertion protein ErpA
0.863533	0.598793	-0.211677	-0.73987			4.60574	2.04557	12.127	20.2524	0.641612	0.86335	FKTYGCGSAIASSSLVTEWVK	P0ACD4	iscU	Iron-sulfur cluster assembly scaffold protein IscU
0.266358	0.457768	-1.90856	-1.12731		+	158.966	200	2.40145	5.24599	0.071519	7.06665e-14	NVGSFDNNDENVGSGMVGAPACGDVMK	P0ACD4	iscU	Iron-sulfur cluster assembly scaffold protein IscU
0.923879	0.620657	-0.114224	-0.688132			15.5589	25.0429	24.2158	39.0164	0.774156	0.782508	IHCSILAEDAIK	P0ACD4	iscU	Iron-sulfur cluster assembly scaffold protein IscU
0.872009	0.602698	-0.197585	-0.730492			24.0078	20.3648	21.4431	35.5784	0.66495	0.911326	TYGCGSAIASSSLVTEWVKGK	P0ACD4	iscU	Iron-sulfur cluster assembly scaffold protein IscU
0.847241	0.661986	-0.239155	-0.595128			31.2347	22.0194	16.3821	24.7469	0.967995	0.771391	ECTLETLEEMLEK	P0ACF8	hns	DNA-binding protein H-NS
0.743126	0.581442	-0.428322	-0.782293			12.1231	9.21215	16.1228	27.7291	0.540662	0.26874	LEEIQECHLVSGDFDYLLK	P0ACJ0	lrp	Leucine-responsive regulatory protein
0.877127	0.738992	-0.189143	-0.436369			16.7493	16.5818	7.30935	9.89097	0.491666	0.940234	QEIGQIVGCSR	P0ACJ8	crp	cAMP-activated global transcriptional regulator CRP
0.680059	0.600403	-0.556269	-0.735997			14.9617	32.3441	11.0127	18.3421	0.651209	0.0974206	TACEVAEISYK	P0ACJ8	crp	cAMP-activated global transcriptional regulator CRP
1.03946	0.684449	0.0558305	-0.546986			0.794792	11.7539	20.7896	30.3742	0.81306	0.274784	YQALSECVK	P0ACU7	yjdC	HTH-type transcriptional regulator YjdC
1.05245	0.695055	0.0737555	-0.5248			82.9421	74.68	7.73294	11.1256	0.74369	0.238745	CEENHKVPR	P0ACY1	ydjA	Putative NAD(P)H nitroreductase YdjA
1.03041	0.860446	0.0432254	-0.216843			11.9354	2.75229	10.6175	12.3395	0.113409	0.302249	KLEHYAQNDPDAYGYSGALCR	P0ACY3	yeaG	Uncharacterized protein YeaG
1.09115	0.882437	0.125844	-0.180434			33.3619	13.5218	22.4459	25.4363	0.0833526	0.153265	LLCEWYLR	P0ACY3	yeaG	Uncharacterized protein YeaG
0.95927	0.596795	-0.0599916	-0.744693			6.16849	22.1628	11.973	20.0622	0.629745	0.591749	NDPCPCGSGKK	P0AD05;P10408;P37052	yecA;secA;ychJ	Uncharacterized protein YecA;Protein translocase subunit SecA;UPF0225 protein YchJ
0.839074	0.591828	-0.25313	-0.756751			42.0993	28.7036	26.003	43.9367	0.600495	0.72574	GGHIYNICAPAHPAR	P0AD12	yeeZ	Protein YeeZ
0.925115	0.730549	-0.112296	-0.452947			18.5308	22.7513	15.6556	21.4298	0.535229	0.775412	SVESEPCK	P0AD33	yfcZ	UPF0381 protein YfcZ
0.982246	0.760576	-0.0258438	-0.394835			27.8836	32.1272	11.5452	15.1795	0.391406	0.48382	ITEAVCR	P0AD61	pykF	Pyruvate kinase I
1.05371	0.733811	0.0754836	-0.44652			9.46112	4.66061	44.8265	61.0873	0.518114	0.235455	DGKAETYFVALDDTGHVINSGYQTCAEYDTDPQAAK	P0ADB1	osmE	Osmotically-inducible lipoprotein E
0.906078	0.675161	-0.142293	-0.566697			13.1232	8.18691	42.0493	62.2804	0.875965	0.88759	AETYFVALDDTGHVINSGYQTCAEYDTDPQAAK	P0ADB1	osmE	Osmotically-inducible lipoprotein E
0.957074	0.639773	-0.0632969	-0.644368			15.0352	33.6458	3.66202	5.72394	0.891861	0.602755	ALAEAGCSAVK	P0ADG7	guaB	Inosine-5-monophosphate dehydrogenase
0.998437	0.654724	-0.00225603	-0.611042			31.7132	13.7717	19.5397	29.8443	0.98327	0.416008	VGIGPGSICTTR	P0ADG7	guaB	Inosine-5-monophosphate dehydrogenase
0.975358	0.678661	-0.0359965	-0.559237			25.0448	9.95838	6.20257	9.13943	0.852044	0.514755	SGMQACWIRPENGDLMQTWDSR	P0ADP0	yigB	Flavin mononucleotide phosphatase YigB
0.789122	0.812567	-0.341679	-0.299441			12.966	13.0755	8.78326	10.8093	0.212707	0.463869	WSVFFFYPADFTFVCPTELGDVADHYEELQK	P0AE08	ahpC	Alkyl hydroperoxide reductase subunit C
1.09506	0.758114	0.131013	-0.399514			35.7824	29.1586	14.8497	19.5877	0.40204	0.146252	IKAAQYVASHPGEVCPAK	P0AE08	ahpC	Alkyl hydroperoxide reductase subunit C
0.853703	0.564769	-0.228194	-0.824266			4.10994	6.13525	14.152	25.058	0.449275	0.807769	SVCISINEVVCHGIPDDAK	P0AE18	map	Methionine aminopeptidase
1.12009	0.901904	0.163621	-0.148955			23.9719	29.9427	21.2789	23.5933	0.0628919	0.107534	EYCGHGIGR	P0AE18	map	Methionine aminopeptidase
1.00954	0.838306	0.0137028	-0.254452			7.14599	15.5297	55.6909	66.4327	0.152815	0.373493	NVTCYVSR	P0AE91	creA	Protein CreA
0.969547	0.682034	-0.0446169	-0.552085			24.1545	30.2714	9.33755	13.6907	0.829234	0.541806	CTVQAGLMNPK	P0AEB7	yoaB	RutC family protein YoaB
0.80486	0.570179	-0.313191	-0.810514			18.103	35.312	8.81993	15.4687	0.478214	0.542066	YDMDLVVCGHHQDFWSK	P0AED0	uspA	Universal stress protein A
0.975872	0.783383	-0.0352356	-0.352211			25.4815	22.9737	13.68	17.4627	0.302579	0.512401	HGLCNAETLSSQ	P0AED5	uvrY	Response regulator UvrY
0.954867	0.572623	-0.0666282	-0.804342			17.1775	16.4514	12.8111	22.3726	0.491526	0.613941	HVITVFTDITCGYCHK	P0AEG6	dsbC	Thiol:disulfide interchange protein DsbC
0.953319	0.689525	-0.0689688	-0.536326			3.83909	6.45345	22.4762	32.5967	0.779509	0.621854	AIWCAK	P0AEG6	dsbC	Thiol:disulfide interchange protein DsbC
0.784952	0.628193	-0.349323	-0.67072			22.8884	20.6173	18.2713	29.0855	0.820528	0.444009	TWGCQMNEYDSSK	P0AEI1	miaB	tRNA-2-methylthio-N(6)-dimethylallyladenosine synthase
0.778721	0.599149	-0.360821	-0.739014			12.6093	2.47348	12.6381	21.0935	0.643729	0.415072	SFTTSGCFAR	P0AEJ2	entC	Isochorismate synthase EntC
1.13708	0.763121	0.18533	-0.390017			63.3572	55.6233	17.0579	22.3528	0.380639	0.0866106	KMLAHCEAVTPIRR	P0AEK4	fabI	Enoyl-[acyl-carrier-protein] reductase [NADH] FabI
0.772551	0.587145	-0.372298	-0.768212			13.4277	14.8058	10.9464	18.6435	0.573278	0.387327	RFDETGHSQIMVEPVADVTAYGVVDCK	P0AEP3	galU	UTP--glucose-1-phosphate uridylyltransferase
0.87616	0.68812	-0.190734	-0.539267			58.4694	55.4138	10.2531	14.9001	0.788727	0.934778	HLPCDICVVEEK	P0AER0	glpF	Glycerol uptake facilitator protein
0.896374	0.673984	-0.157827	-0.569213			22.3994	16.5697	9.01765	13.3796	0.884061	0.946732	HLPCDICVVEEKETTTPSEQK	P0AER0	glpF	Glycerol uptake facilitator protein
0.904896	0.698106	-0.144176	-0.518483			6.80899	0.862719	16.1165	23.0861	0.724287	0.894731	ICTLGEK	P0AES6	gyrB	DNA gyrase subunit B
0.819071	0.568059	-0.287939	-0.815887			24.4587	24.1139	28.5754	50.3036	0.466787	0.616484	DMTCQEFIDLNPK	P0AET2	hdeB	Acid stress chaperone HdeB
1.27166	0.985494	0.346718	-0.0210808	+	+	21.2486	22.4932	15.9791	16.2143	0.0172413	0.0128455	VIEYCK	P0AET2	hdeB	Acid stress chaperone HdeB
0.811348	0.516237	-0.301608	-0.953895			28.6412	34.0929	32.7981	63.533	0.228642	0.57564	NSQGELVGFDIDLAKELCK	P0AEU0	hisJ	Histidine-binding periplasmic protein
1.09839	0.991946	0.13539	-0.0116663	+		14.1087	7.84862	29.3251	29.5632	0.0155239	0.140508	HKDCQNPLR	P0AEW6	gsk	Inosine-guanosine kinase
0.738498	0.485062	-0.437335	-1.04376			35.9781	10.0099	6.2101	12.8027	0.13005	0.252283	SQCPCIIFDSSR	P0AEW9	fruK	1-phosphofructokinase
0.985442	0.764908	-0.0211576	-0.386641			2.35763	6.30064	7.01466	9.17059	0.373204	0.469888	NLDLIMGCER	P0AEZ3	minD	Septum site-determining protein MinD
0.911103	0.675793	-0.134314	-0.565346			1.88718	13.2253	13.2604	19.6219	0.871625	0.857431	YHDADVTAFGYEYGQLPGCPAGFK	P0AF12	mtnN	5-methylthioadenosine/S-adenosylhomocysteine nucleosidase
0.988928	0.678186	-0.0160629	-0.560248			28.004	45.2856	8.47617	12.4983	0.855278	0.454998	QTISLGGCEIYTGQLNGTEVALLK	P0AF12	mtnN	5-methylthioadenosine/S-adenosylhomocysteine nucleosidase
0.893801	0.677656	-0.161975	-0.561375			16.5058	26.7814	8.37339	12.3564	0.858886	0.96259	ADDKLIAAAEACIAELNLNAVR	P0AF12	mtnN	5-methylthioadenosine/S-adenosylhomocysteine nucleosidase
0.969937	0.625657	-0.0440371	-0.676556			17.2021	26.1618	8.92596	14.2665	0.804906	0.539965	GFYPACGALCAGIEK	P0AF24	nagD	Ribonucleotide monophosphatase NagD
0.881268	0.657625	-0.182347	-0.604664			12.5907	6.84045	19.3041	29.3543	0.99902	0.963565	NQAAAMGGNVIYGISSPSQGMLSSFVPTDSQIIGQVYKCPN	P0AF70	yjeI	Uncharacterized protein YjeI
1.24828	0.78996	0.319942	-0.340148		+	54.8242	47.6547	10.0919	12.7752	0.280088	0.0182979	SCVEVAR	P0AF93	ridA	2-iminobutanoate/2-iminopropanoate deaminase
0.776869	0.57499	-0.364257	-0.79839			28.524	36.0368	10.8689	18.9027	0.504549	0.406643	QADLMVVAGTCFTK	P0AFC7	nuoB	NADH-quinone oxidoreductase subunit B
0.913037	0.647618	-0.131254	-0.626786			46.3003	50.4274	9.38155	14.4862	0.939986	0.84592	IDPVGACVGMR	P0AFF6	nusA	Transcription termination/antitermination protein NusA
0.883876	0.591484	-0.178084	-0.757589			25.6381	17.6385	11.8498	20.0339	0.598485	0.978217	NICWFGDEA	P0AFF6	nusA	Transcription termination/antitermination protein NusA
0.958467	0.679203	-0.0611986	-0.558085			36.2818	24.448	5.71843	8.41932	0.848361	0.595757	DFVWCQEEPLNQGAWYCSQHHFR	P0AFG3	sucA	2-oxoglutarate dehydrogenase E1 component
0.926969	0.80079	-0.109407	-0.320504			67.7954	56.2662	7.3285	9.15159	0.245948	0.76481	DVFIDLVCYR	P0AFG3	sucA	2-oxoglutarate dehydrogenase E1 component
1.13665	0.97841	0.184782	-0.0314894	+		31.9456	16.2868	13.4457	13.7424	0.0193319	0.0870954	QTYCGPIGAEYMHITSTEEKR	P0AFG3	sucA	2-oxoglutarate dehydrogenase E1 component
0.812247	0.691128	-0.30001	-0.532975			32.7771	44.6499	14.6493	21.1963	0.769042	0.58035	MCGLVMLLPHGYEGQGPEHSSAR	P0AFG3	sucA	2-oxoglutarate dehydrogenase E1 component
1.01806	0.731538	0.0258288	-0.450995			26.5209	9.68846	22.8947	31.2967	0.530002	0.343059	DVFIDLVCYRR	P0AFG3	sucA	2-oxoglutarate dehydrogenase E1 component
0.976356	0.861854	-0.0345204	-0.214484			22.427	18.3796	6.20814	7.20324	0.111233	0.510194	STPYCTDIGK	P0AFG3	sucA	2-oxoglutarate dehydrogenase E1 component
0.926611	0.77012	-0.109964	-0.376845			30.3124	24.6268	25.0744	32.5591	0.35214	0.76685	VVMCSGK	P0AFG3	sucA	2-oxoglutarate dehydrogenase E1 component
0.791397	0.566634	-0.337526	-0.819511			22.7931	12.4618	19.6409	34.6625	0.459166	0.474863	SNIQCGSVLLPEMK	P0AFK0	pmbA	Metalloprotease PmbA
0.778726	0.545823	-0.360812	-0.873495			26.6324	13.2663	11.3649	20.8215	0.354199	0.415093	GGVIVYPTDSGYALGCK	P0AFR4	yciO	Uncharacterized protein YciO
1.02028	0.677429	0.0289682	-0.561859			17.9862	9.30283	14.3698	21.2122	0.860436	0.335445	KGGVIVYPTDSGYALGCK	P0AFR4	yciO	Uncharacterized protein YciO
0.75995	0.563369	-0.396024	-0.827847			50.2492	58.6967	4.80603	8.53086	0.441905	0.333671	SKEMCPYQTLNQR	P0AFW2	rmf	Ribosome modulation factor
0.925689	0.699167	-0.1114	-0.51629			8.05583	13.7831	10.8775	15.5577	0.71759	0.772119	EMCPYQTLNQR	P0AFW2	rmf	Ribosome modulation factor
1.03642	0.815511	0.0516091	-0.294224			10.3616	10.2597	17.8175	21.8482	0.204999	0.283786	HLYSIYCK	P0AG24	spoT	Bifunctional (p)ppGpp synthase/hydrolase SpoT;GTP pyrophosphokinase;Guanosine-3,5-bis(diphosphate) 3-pyrophosphohydrolase
1.07958	0.793639	0.110474	-0.333445			11.7446	12.2261	13.779	17.3618	0.268093	0.17563	ECRPLSK	P0AG63	rpsQ	30S ribosomal protein S17
0.533458	0.396477	-0.906554	-1.33469	+	+	1.49011	54.4428	2.40812	6.07377	0.0118136	0.00153802	VTNLTDYGCFVEIEEGVEGLVHVSEMDWTNK	P0AG67	rpsA	30S ribosomal protein S1
0.88035	0.582525	-0.183851	-0.779607			6.73072	3.39389	31.3869	53.8806	0.546812	0.958397	SQPNACDKLFSVWR	P0AGC3	slt	Soluble lytic murein transglycosylase
0.723585	0.505441	-0.466765	-0.984385			10.0412	6.6371	18.7472	37.0907	0.190514	0.203488	YACGVIK	P0AGD1	sodC	Superoxide dismutase [Cu-Zn]
0.867717	0.662599	-0.204703	-0.593791			9.92268	43.9707	13.9133	20.9981	0.963651	0.887041	IAAGCGMQVQDVNR	P0AGD7	ffh	Signal recognition particle protein
0.761419	0.415601	-0.393238	-1.26673	+		7.84592	16.4917	6.37318	15.3349	0.0224178	0.339711	DDLPVVIDFWAPWCGPCR	P0AGG4	trxC	Thioredoxin-2
0.921922	0.65985	-0.117283	-0.599789			18.606	20.8744	22.7333	34.4522	0.983158	0.793803	VYGENACQALFQSRPEAIVR	P0AGJ5	yfiF	Uncharacterized tRNA/rRNA methyltransferase YfiF
0.911579	0.611484	-0.13356	-0.709614			36.66	34.0117	31.5786	51.6426	0.718056	0.85459	SCAHFGVK	P0AGJ5	yfiF	Uncharacterized tRNA/rRNA methyltransferase YfiF
0.765673	0.499428	-0.385199	-1.00165			1.65092	8.29106	11.659	23.3446	0.171117	0.357529	ASGTEHHGGVCFLIK	P0AGJ5	yfiF	Uncharacterized tRNA/rRNA methyltransferase YfiF
1.02948	0.74594	0.0419193	-0.422868			1.98396	6.93971	20.8397	27.9374	0.457647	0.305196	KNYCLICWK	P0AGJ9	tyrS	Tyrosine--tRNA ligase
0.803811	0.580292	-0.315071	-0.78515			11.2982	23.8586	8.00768	13.7994	0.53416	0.536709	NYCLICWK	P0AGJ9	tyrS	Tyrosine--tRNA ligase
0.9684	0.583857	-0.0463249	-0.776312			3.81902	9.70342	14.2534	24.4125	0.554403	0.547249	CLTHALWR	P0AGK8	iscR	HTH-type transcriptional regulator IscR
0.821034	0.62627	-0.284486	-0.675144			35.402	43.1811	9.9531	15.8927	0.808679	0.626997	EVVDFCHR	P0C8J6	gatY	D-tagatose-1,6-bisphosphate aldolase subunit GatY
0.989618	0.566516	-0.0150563	-0.819811			65.2788	75.2398	7.24519	12.789	0.458538	0.452087	VIADCGCEGR	P0C8J6	gatY	D-tagatose-1,6-bisphosphate aldolase subunit GatY
0.82156	0.380084	-0.283563	-1.39561	+		104.216	41.1271	6.41272	16.8719	0.00637456	0.629822	SGCLAVIEEVMLDEPQYWK	P0C8J8	gatZ	D-tagatose-1,6-bisphosphate aldolase subunit GatZ
0.989444	0.820271	-0.0153104	-0.285828			57.5269	47.931	5.52917	6.74067	0.193025	0.452821	AAVLCFAAESVATDCQR	P0C8J8	gatZ	D-tagatose-1,6-bisphosphate aldolase subunit GatZ
0.983689	0.896567	-0.0237252	-0.157517			69.3992	65.8662	12.2629	13.6776	0.0679966	0.477494	IILGGDHLGPNCWQQENADAAMEK	P0C8J8	gatZ	D-tagatose-1,6-bisphosphate aldolase subunit GatZ
0.688829	0.624098	-0.537783	-0.680155			28.1646	11.0587	14.514	23.256	0.795313	0.11461	SGCLAVIEEVMLDEPQYWKK	P0C8J8	gatZ	D-tagatose-1,6-bisphosphate aldolase subunit GatZ
0.731847	0.533505	-0.450387	-0.906425			70.6416	68.717	8.03312	15.0572	0.298299	0.229719	VGEEVEIVGIKETQKSTCTGVEMFR	P0CE48;P0CE47	tufB;tufA	Elongation factor Tu 2;Elongation factor Tu 1
0.741139	0.544075	-0.432184	-0.878122			18.552	23.6808	15.9063	29.2355	0.345969	0.261601	ETQKSTCTGVEMFRK	P0CE48;P0CE47	tufB;tufA	Elongation factor Tu 2;Elongation factor Tu 1
0.936622	0.682208	-0.0944618	-0.551717			15.7417	47.4075	10.0548	14.7386	0.828065	0.710721	CDMVDDEELLELVEMEVR	P0CE48;P0CE47	tufB;tufA	Elongation factor Tu 2;Elongation factor Tu 1
0.330055	0.258186	-1.59922	-1.95352	+	+	62.2061	141.421	2.74845	10.6452	3.27588e-06	7.59425e-10	GITINTSHVEYDTPTRHYAHVDCPGHADYVK	P0CE48;P0CE47	tufB;tufA	Elongation factor Tu 2;Elongation factor Tu 1
1.09475	0.730873	0.130598	-0.452308			20.9133	13.3948	11.4402	15.6528	0.533515	0.146806	VLCTASIEEGVPR	P0CG19	rph	Inactive ribonuclease PH
0.769992	0.536733	-0.377085	-0.897723			12.7463	15.0632	36.3891	67.7974	0.312465	0.376098	EIDTAICAK	P0CK95	yghJ	Putative lipoprotein AcfD homolog
0.859658	0.611508	-0.218166	-0.709556			23.9169	14.5724	17.5004	28.6184	0.718206	0.841415	CINKLEEITSGDLIVDGLK	P10346	glnQ	Glutamine transport ATP-binding protein GlnQ
0.925248	0.685241	-0.112088	-0.545317			42.0822	5.61237	12.3853	18.0743	0.807781	0.774646	AFYDKYNVPCR	P10441	lpxB	Lipid-A-disaccharide synthase
0.898926	0.656399	-0.153725	-0.607356			8.89679	14.9069	31.6036	48.147	0.993417	0.931071	GRHDPCVGIR	P12008	aroC	Chorismate synthase
1.02583	0.743492	0.0367899	-0.42761			11.638	3.64946	9.61935	12.9381	0.469441	0.316953	HDPCVGIR	P12008	aroC	Chorismate synthase
0.730125	0.682565	-0.453785	-0.550962			29.1111	40.3051	11.5985	16.9925	0.825667	0.224088	TGFANYCLADFVAPK	P13009	metH	Methionine synthase
1.11237	0.705135	0.153642	-0.504028			7.60505	10.2239	9.52008	13.5011	0.680561	0.118408	YLHCNLCETEWHVVR	P13024	fdhE	Protein FdhE
1.03584	0.742419	0.0507944	-0.429695			58.2972	58.1356	17.09	23.0193	0.474683	0.285546	CAIVTR	P13033	glpB	Anaerobic glycerol-3-phosphate dehydrogenase subunit B
0.803072	0.752724	-0.316398	-0.409807			21.236	15.6276	8.95244	11.8934	0.426032	0.532945	RGFEYSDCWVDDAR	P13035	glpD	Aerobic glycerol-3-phosphate dehydrogenase
0.971391	0.946106	-0.0418767	-0.0799263	+		7.5759	10.927	9.02677	9.54097	0.0322333	0.533131	DDIVWTYSGVRPLCDDESDSPQAITR	P13035	glpD	Aerobic glycerol-3-phosphate dehydrogenase
0.879029	0.801696	-0.186017	-0.318872			14.7683	19.2274	10.7247	13.3775	0.243249	0.950959	GFEYSDCWVDDAR	P13035	glpD	Aerobic glycerol-3-phosphate dehydrogenase
0.986163	0.607833	-0.0201015	-0.718252			0.878768	8.98457	30.6201	50.3758	0.695902	0.46678	MLDLICPK	P13482	treA	Periplasmic trehalase
0.98922	0.929855	-0.0156372	-0.104923	+		22.3046	27.7233	8.79946	9.46326	0.0413952	0.453766	CQEVIDR	P15254	purL	Phosphoribosylformylglycinamidine synthase
0.7897	0.832327	-0.340624	-0.264777			1.37863	26.2391	8.67941	10.4279	0.165276	0.466649	YVLAVAADQLPLFDELCKR	P15254	purL	Phosphoribosylformylglycinamidine synthase
0.923993	0.730371	-0.114046	-0.453299			32.5374	17.4214	8.43902	11.5544	0.536174	0.781853	TGLEDFHALVACGGFSYGDVLGAGEGWAK	P15254	purL	Phosphoribosylformylglycinamidine synthase
0.733928	0.662295	-0.44629	-0.594455			13.8879	4.21733	13.0668	19.7296	0.965808	0.236643	AVGEELCPALGLTIPVGK	P15254	purL	Phosphoribosylformylglycinamidine synthase
0.999408	0.929304	-0.000854663	-0.105778	+		22.8868	14.2334	17.7781	19.1306	0.0417442	0.412164	RCQEVIDR	P15254	purL	Phosphoribosylformylglycinamidine synthase
0.882452	0.666989	-0.18041	-0.584265			16.25	17.5788	22.2826	33.4077	0.932717	0.97022	ICSIPHPSYHEEQLAEYIVGWAK	P15288	pepD	Cytosol non-specific dipeptidase
2.41928	0.815561	1.27458	-0.294135		+	90.9965	42.2395	6.66883	8.17698	0.20487	3.90275e-12	DALFCWK	P15639	purH	Bifunctional purine biosynthesis protein PurH;Phosphoribosylaminoimidazolecarboxamide formyltransferase;IMP cyclohydrolase
0.933501	0.713545	-0.0992772	-0.486924			28.5724	34.1783	17.5591	24.6082	0.630189	0.728005	EFAEPACVIVK	P15639	purH	Bifunctional purine biosynthesis protein PurH;Phosphoribosylaminoimidazolecarboxamide formyltransferase;IMP cyclohydrolase
0.887671	0.522826	-0.171903	-0.935597			12.3148	1.15151	6.27127	11.9949	0.253981	0.999471	AYALMTDIHWDDCFCR	P15640	purD	Phosphoribosylamine--glycine ligase
0.816789	0.57847	-0.291965	-0.789686			45.5795	51.1551	7.67116	13.2611	0.523918	0.604321	AMTDVTGFGLLGHLSEMCQGAGVQAR	P16456	selD	Selenide, water dikinase
1.59575	0.93617	0.674235	-0.0951571	+	+	66.5543	11.1648	6.87009	7.3385	0.0375822	4.91327e-05	DLLCDPQTSGGLLLAVMPEAENEVK	P16456	selD	Selenide, water dikinase
1.02681	0.831679	0.0381752	-0.265902			11.0222	15.0101	16.6427	20.011	0.166678	0.313749	NQILTMGCYGIGVTR	P16659	proS	Proline--tRNA ligase
0.798713	0.64581	-0.324251	-0.630818			16.5662	44.1235	7.75372	12.0062	0.928925	0.510946	TGLGLVAVCDAQQQVQGVFTDGDLRR	P17115	gutQ	Arabinose 5-phosphate isomerase GutQ
0.979174	0.623029	-0.0303635	-0.682628			30.0066	14.0699	23.6002	37.8798	0.788737	0.497465	AANIILHCEGK	P17115	gutQ	Arabinose 5-phosphate isomerase GutQ
0.86673	0.67195	-0.206345	-0.573575			14.2986	15.0596	11.8991	17.7084	0.898124	0.881454	VLDVGCGGGILAESMAR	P17993	ubiG	Ubiquinone biosynthesis O-methyltransferase
0.784846	0.55864	-0.349519	-0.840009			17.3442	8.41512	12.1642	21.7746	0.4174	0.443506	HAGQYDVVTCMEMLEHVPDPQSVVR	P17993	ubiG	Ubiquinone biosynthesis O-methyltransferase
0.84712	0.590389	-0.239361	-0.760262			50.4099	49.8951	14.8137	25.0914	0.592095	0.770712	QLLAALACPEHLYK	P18843	nadE	NH(3)-dependent NAD(+) synthetase
0.921497	0.686192	-0.117949	-0.543315			18.6097	27.539	18.5538	27.0387	0.801463	0.79627	LCQMAINELR	P18843	nadE	NH(3)-dependent NAD(+) synthetase
0.927353	0.663225	-0.108809	-0.59243			5.16874	2.19844	44.4334	66.9959	0.959226	0.762623	EKQQCSLVDGK	P19926	agp	Glucose-1-phosphatase
0.927521	0.696605	-0.108548	-0.521587			5.22351	11.06	44.2769	63.5609	0.733798	0.761667	QQCSLVDGKNTFSAK	P19926	agp	Glucose-1-phosphatase
0.963461	0.666849	-0.0537019	-0.584567			10.388	5.12308	66.9071	100.333	0.933693	0.571063	QQCSLVDGK	P19926	agp	Glucose-1-phosphatase
0.977902	0.633992	-0.0322378	-0.657464			24.889	16.1024	47.4055	74.7731	0.856264	0.503184	IVNYKDSPACK	P19926	agp	Glucose-1-phosphatase
0.816028	0.618884	-0.29331	-0.692258			37.4259	31.8709	15.8136	25.5518	0.76328	0.600282	CAYVLSVK	P20083	parE	DNA topoisomerase 4 subunit B
1.00477	0.684528	0.00685833	-0.546818			41.7939	36.4793	19.7655	28.8746	0.812527	0.391388	TEYELACMR	P21165	pepQ	Xaa-Pro dipeptidase
0.856695	0.632355	-0.223147	-0.661194			25.0022	22.6489	13.5077	21.361	0.846175	0.824662	AWVPVTQVPNCWLLVDGVNKPK	P21165	pepQ	Xaa-Pro dipeptidase
0.844885	0.72748	-0.243173	-0.45902			37.1592	28.383	4.65914	6.40449	0.551661	0.758178	TYNIAWWGNNYYDVNELGHISVCPDPDVPEAR	P21170	speA	Biosynthetic arginine decarboxylase
0.954128	0.637639	-0.0677455	-0.649188			10.096	5.92617	23.7696	37.2775	0.878731	0.617713	HGACFGFDPDAYFGTMVR	P21338	rna	Ribonuclease I
1.17436	1.08814	0.231876	0.121862	+		84.0236	92.9857	20.1332	18.5024	0.00303123	0.0527551	VCLGAEK	P21599	pykA	Pyruvate kinase II
1.04876	0.86563	0.0686897	-0.208177			11.7485	3.30519	12.5924	14.5471	0.105576	0.248574	AEAVCSQDAMDDIILASDVVMVAR	P21599	pykA	Pyruvate kinase II
0.846555	0.628685	-0.240324	-0.669591			42.5909	31.7323	13.5206	21.5062	0.823558	0.76754	CGEDLNYAR	P21599	pykA	Pyruvate kinase II
0.823754	0.767506	-0.279715	-0.381751			41.1853	66.0606	8.9995	11.7256	0.362593	0.641652	CFRDEDLR	P21889	aspS	Aspartate--tRNA ligase
1.10138	1.00845	0.13931	0.0121413	+		14.6404	2.51284	6.70403	6.64785	0.011835	0.135512	TEYCGQLR	P21889	aspS	Aspartate--tRNA ligase
0.995557	0.846235	-0.00642433	-0.240869			30.5855	34.4209	8.56933	10.1264	0.137529	0.427566	ALVPVCR	P22106	asnB	Asparagine synthetase B [glutamine-hydrolyzing]
0.918749	0.737821	-0.122257	-0.438658			0.981459	19.9836	13.5113	18.3124	0.497567	0.812266	LLALHMYDCAR	P22106	asnB	Asparagine synthetase B [glutamine-hydrolyzing]
1.0242	0.912585	0.0344937	-0.131969			31.9138	45.0692	12.7267	13.9458	0.0537017	0.322311	CSIFGVFDIK	P22106	asnB	Asparagine synthetase B [glutamine-hydrolyzing]
0.866896	0.631818	-0.206069	-0.662419			12.7924	23.371	3.69985	5.85587	0.842868	0.882394	EIFEELFPLPSAAECVPGGPSVACSSAK	P22106	asnB	Asparagine synthetase B [glutamine-hydrolyzing]
0.679406	0.491134	-0.557654	-1.02581			11.7069	19.8279	12.5108	25.4733	0.146507	0.0962198	KLLALHMYDCAR	P22106	asnB	Asparagine synthetase B [glutamine-hydrolyzing]
0.844254	0.629328	-0.244251	-0.668115			21.6445	10.9726	30.2788	48.1129	0.827522	0.754645	AWKEECGVR	P22255	cysQ	3(2),5-bisphosphate nucleotidase CysQ
0.533919	0.380055	-0.905306	-1.39572	+	+	4.87583	28.0699	9.80914	25.8098	0.0063672	0.00156673	DKGLILLSCGPYYNVLR	P22256	gabT	4-aminobutyrate aminotransferase GabT
1.04408	0.71726	0.0622379	-0.479432			25.2839	9.3572	8.16095	11.378	0.60864	0.261497	GLILLSCGPYYNVLR	P22256	gabT	4-aminobutyrate aminotransferase GabT
0.568192	0.397107	-0.81555	-1.3324	+	+	48.3621	27.495	5.17217	13.0246	0.0120814	0.00551788	AEVMDAVAPGGLGGTYAGNPIACVAALEVLK	P22256	gabT	4-aminobutyrate aminotransferase GabT
1.26279	0.930503	0.336614	-0.103917	+	+	2.23313	21.5756	13.7067	14.7304	0.0409878	0.0147061	GVGQIHPIFADRAENCR	P22256	gabT	4-aminobutyrate aminotransferase GabT
0.90522	0.767454	-0.143659	-0.381848			34.3002	45.9586	8.51539	11.0956	0.362803	0.892769	CTNPQWK	P22259	pckA	Phosphoenolpyruvate carboxykinase [ATP]
0.816382	0.730989	-0.292683	-0.452079			50.9919	55.7839	6.49498	8.8852	0.5329	0.602163	LFVVDAFCGANPDTR	P22259	pckA	Phosphoenolpyruvate carboxykinase [ATP]
0.723191	0.519795	-0.467551	-0.943984			3.18129	16.6706	20.1555	38.7758	0.242133	0.202285	VLASLDACRR	P22333	add	Adenosine deaminase
0.842824	0.600974	-0.246697	-0.734626			2.66556	3.88767	30.5801	50.8842	0.654619	0.746645	MDFPQQLEACVK	P22939	ispA	Farnesyl diphosphate synthase
1.16184	0.805586	0.216411	-0.31189			7.05168	10.2264	31.5608	39.1775	0.231938	0.0625033	SYQCETIFVDPPR	P23003	trmA	tRNA/tmRNA (uracil-C(5))-methyltransferase
0.84413	0.637285	-0.244463	-0.64999			15.2363	16.37	23.6079	37.0444	0.876551	0.753951	HGTWCTQWDYVADR	P23256	malY	Protein MalY;Cystathionine beta-lyase MalY;Maltose regulon modulator
0.779348	0.677868	-0.35966	-0.560924			20.0176	23.8379	5.76147	8.49939	0.857441	0.417942	TCHAAIIAR	P23538	ppsA	Phosphoenolpyruvate synthase
1.03105	0.753735	0.0441123	-0.40787			52.1264	49.2296	12.2381	16.2365	0.421455	0.300259	AFDFACLPNEGVGLAR	P23538	ppsA	Phosphoenolpyruvate synthase
0.860622	0.605796	-0.216548	-0.723095			11.8391	13.44	13.5276	22.3302	0.683589	0.846875	YVSDSFRDCFALECEAVKR	P23538	ppsA	Phosphoenolpyruvate synthase
0.852018	0.540188	-0.231044	-0.888466			24.0219	13.476	23.5997	43.6879	0.328013	0.798265	KYCTPNVFDAK	P23721	serC	Phosphoserine aminotransferase
1.06643	0.7935	0.0927933	-0.333698			15.3059	9.70785	27.7261	34.9416	0.268541	0.204267	YCTPNVFDAK	P23721	serC	Phosphoserine aminotransferase
0.580093	0.422432	-0.785643	-1.24321	+	+	9.5111	7.51733	8.75634	20.7285	0.0276613	0.00813976	TLEGWGYDYYVFDKVSSPVSTMMACPDGKK	P23827	eco	Ecotin
0.765689	0.601568	-0.385169	-0.733201			4.91538	5.78609	16.5739	27.5512	0.658174	0.357595	TIFHLMPCAEQK	P23830	pssA	CDP-diacylglycerol--serine O-phosphatidyltransferase
0.755237	0.66663	-0.404998	-0.585042			43.1711	20.4599	1.96369	2.9457	0.935234	0.314691	IGAAASNTNADWYCR	P23830	pssA	CDP-diacylglycerol--serine O-phosphatidyltransferase
0.84623	0.676089	-0.240878	-0.564714			12.0164	16.3774	14.9851	22.1644	0.869595	0.765717	GKVECTLR	P23839	yicC	UPF0701 protein YicC
0.96182	0.726051	-0.0561608	-0.461858			6.55322	10.0984	33.2677	45.8201	0.559425	0.579109	TLVYCSEGSPEGFNPQLFTSGTTYDASSVPLYNR	P23847	dppA	Periplasmic dipeptide transport protein
0.76088	0.548225	-0.39426	-0.867159			13.7295	15.451	18.6309	33.984	0.365671	0.337486	LQKNECQVMPYPNPADIAR	P23847	dppA	Periplasmic dipeptide transport protein
0.998667	0.83515	-0.00192491	-0.259892			14.281	5.72348	19.1508	22.9309	0.159289	0.415098	TSYEPQEATSMMALCINGK	P23894	htpX	Protease HtpX
0.811678	0.679374	-0.301021	-0.557722			25.6196	37.1603	11.663	17.1672	0.8472	0.57737	ACVDIGYR	P24182	accC	Biotin carboxylase
0.99811	0.823172	-0.00272971	-0.280734			11.6736	6.31749	9.04682	10.9902	0.186016	0.417313	LICYGENR	P24182	accC	Biotin carboxylase
0.897313	0.690422	-0.156316	-0.534449			23.9404	46.9281	12.1036	17.5308	0.773639	0.940961	HVLLADETVCIGPAPSVK	P24182	accC	Biotin carboxylase
0.621124	0.435927	-0.687046	-1.19784	+	+	15.3803	9.81229	5.5434	12.7163	0.0408037	0.0263367	LVIECTGMADPGPIIQTFFSHEVLCQR	P24203	yjiA	Uncharacterized GTP-binding protein YjiA
0.9428	0.65085	-0.0849769	-0.619604			26.4198	24.6101	9.04983	13.9046	0.959719	0.677114	NLAQCGIR	P24215	uxuA	Mannonate dehydratase
0.849923	0.624092	-0.234596	-0.68017			25.8914	8.44526	13.4104	21.4879	0.795271	0.786465	TLDLGCGNGR	P25397	tehB	Tellurite methyltransferase
0.996815	0.671837	-0.00460202	-0.573817			11.5626	25.1753	22.2117	33.0611	0.898906	0.422491	SGKTNLCVAVR	P25437	frmA	S-(hydroxymethyl)glutathione dehydrogenase
0.878611	0.638738	-0.186703	-0.646703			35.4031	26.7385	19.4748	30.4895	0.885497	0.948604	ADGSQEVVPCR	P25516	acnA	Aconitate hydratase 1
0.832455	0.625034	-0.264556	-0.677993			27.2316	25.818	10.1891	16.3017	0.801072	0.689122	YMCIGL	P25526	gabD	Succinate-semialdehyde dehydrogenase [NADP(+)] GabD
1.24185	0.938695	0.312496	-0.0912711	+	+	51.4276	20.3122	10.3233	10.9975	0.0361503	0.0201363	QLMEQCAK	P25526	gabD	Succinate-semialdehyde dehydrogenase [NADP(+)] GabD
0.977654	0.561878	-0.0326048	-0.831672			8.38556	5.37393	5.9654	10.6169	0.434109	0.504307	TPPCCDALIAAGVAR	P25539	ribD	Riboflavin biosynthesis protein RibD;Diaminohydroxyphosphoribosylaminopyrimidine deaminase;5-amino-6-(5-phosphoribosylamino)uracil reductase
0.936109	0.619787	-0.0952517	-0.690155			12.0056	3.96313	15.7721	25.4476	0.768819	0.713547	DVNAFAMANGCIR	P25894	loiP	Metalloprotease LoiP
0.840329	0.624747	-0.250974	-0.678656			73.7842	74.0951	15.196	24.3235	0.799304	0.732726	HCPRPIVMPLSNPTSR	P26616	maeA	NAD-dependent malic enzyme
0.935324	0.733968	-0.0964612	-0.44621			4.93455	4.90344	25.7142	35.0344	0.517294	0.71788	VAFIDTDFVTTQAFCK	P27278	nadR	Trifunctional NAD biosynthesis/regulator protein NadR;Transcriptional regulator NadR;Nicotinamide mononucleotide adenylyltransferase;Ribosylnicotinamide kinase
1.14541	0.839476	0.195862	-0.252439			1.80136	16.0223	5.11451	6.0925	0.150472	0.0777161	VVAQGAPYTWENLCQPLAEVDDVLGR	P27298	prlC	Oligopeptidase A
0.964935	0.747764	-0.0514963	-0.419346			29.9128	23.7202	14.7462	19.7205	0.448993	0.563892	AVTDKPSLLMCK	P27302	tktA	Transketolase 1
0.959607	0.92513	-0.0594844	-0.112272	+		3.84858	10.5942	19.1466	20.6961	0.0444764	0.590068	ADCLLYANGR	P27306	sthA	Soluble pyridine nucleotide transhydrogenase
0.861673	0.612012	-0.214787	-0.708367			27.1977	18.7919	17.9802	29.3788	0.721276	0.852823	FVIACGSRPYHPTDVDFTHPR	P27306	sthA	Soluble pyridine nucleotide transhydrogenase
0.914736	0.782767	-0.128573	-0.353346			8.98618	15.7432	28.8997	36.9199	0.304754	0.835858	YQNVGGGCTHWGTIPSK	P27306	sthA	Soluble pyridine nucleotide transhydrogenase
0.984388	0.762193	-0.0227004	-0.391771			35.8133	12.152	11.4657	15.0431	0.384539	0.47445	FVDEHTLALDCPDGSVETLTAEK	P27306	sthA	Soluble pyridine nucleotide transhydrogenase
0.891021	0.687233	-0.166468	-0.541128			56.1443	47.2992	7.84758	11.4191	0.794575	0.979779	CLINPQQYEAMYQQSINVPDTFWGEQGK	P27550	acs	Acetyl-coenzyme A synthetase
0.81696	0.724709	-0.291662	-0.464527			62.6872	66.7334	27.8328	38.4055	0.566773	0.605233	ELHRDVCR	P27550	acs	Acetyl-coenzyme A synthetase
0.567346	0.465264	-0.817698	-1.10388		+	28.5856	43.4792	4.94077	10.6193	0.0851908	0.00536278	CPVVDTWWQTETGGFMITPLPGATELK	P27550	acs	Acetyl-coenzyme A synthetase
0.94343	0.673558	-0.084013	-0.570125			4.01009	13.0102	25.2111	37.4297	0.886998	0.673733	WMVQCGSFR	P29131	ftsN	Cell division protein FtsN
1.01346	0.676325	0.0192839	-0.564211			13.6269	12.1665	20.4686	30.2644	0.86798	0.359283	FCNSEFGDLK	P29217	yceH	UPF0502 protein YceH
0.851855	0.638421	-0.23132	-0.647419			15.6085	17.1593	9.08796	14.235	0.883547	0.797348	VIGCLLEK	P29217	yceH	UPF0502 protein YceH
0.870566	0.64603	-0.199975	-0.630328			18.072	31.7247	12.79	19.7979	0.930268	0.903162	QVTTPEQYPLSVNGVVTACNQK	P29217	yceH	UPF0502 protein YceH
1.1161	0.9259	0.158461	-0.111072	+		2.06321	16.9552	14.1316	15.2625	0.0439603	0.113054	FTSPVTCK	P29680	hemE	Uroporphyrinogen decarboxylase
0.819707	0.631508	-0.28682	-0.663127			4.4933	0.769486	13.7269	21.7368	0.840957	0.619882	LDEHQPVFMPVGAFCPPLEK	P30177	ybiB	Uncharacterized protein YbiB
0.712292	0.599621	-0.48946	-0.737877			22.6325	24.6164	10.1969	17.0055	0.646543	0.17084	FGTNPFCVVFPR	P30178	ybiC	Uncharacterized oxidoreductase YbiC
0.975405	0.711151	-0.0359266	-0.491772			2.61408	1.17671	26.1141	36.7209	0.644307	0.514539	HCQETGLSLSGLMMK	P30744	sdaB	L-serine dehydratase 2
0.887766	0.696786	-0.171749	-0.521212			27.1464	19.0977	15.1529	21.7468	0.732646	1	THGLHVDAEEVLTLDGFCK	P30850	rnb	Exoribonuclease 2
0.917005	0.730913	-0.124998	-0.452229			12.5908	9.81144	12.7795	17.4843	0.533302	0.822484	EIDATCTFSNQAFDSLIPSLK	P30859	artI	Putative ABC transporter arginine-binding protein 2
0.978425	0.648616	-0.031467	-0.624563			11.1075	13.8687	42.7127	65.8521	0.946089	0.500828	FATEASYPPFESIDANNQIVGFDVDLAQALCK	P30859	artI	Putative ABC transporter arginine-binding protein 2
#VALUE!	#VALUE!	NaN	NaN			173.205	NaN	0	1.74531	1	1	GAPNCLLLADLPFMAYATPEQAFENAATVMR	P31057	panB	3-methyl-2-oxobutanoate hydroxymethyltransferase
0.840704	0.672664	-0.25033	-0.572042			18.2513	15.5349	71.0424	105.614	0.89318	0.734817	VDRPTAECAAALDKAPLPTPLP	P31063	yedD	Uncharacterized lipoprotein YedD
0.903377	0.66792	-0.1466	-0.582252			4.48277	20.4135	44.7096	66.9386	0.926189	0.903939	EGDTLDCR	P31063	yedD	Uncharacterized lipoprotein YedD
0.881451	0.851294	-0.182047	-0.232271			47.6664	61.6896	15.2687	17.9358	0.128479	0.964594	NHMSLHDLCSGMK	P31120	glmM	Phosphoglucosamine mutase
0.951237	0.693068	-0.0721232	-0.528932			18.2444	16.357	9.8519	14.2149	0.756472	0.632589	HGDNPLNGYSICAFPDAADK	P31658	hchA	Molecular chaperone Hsp31 and glyoxalase 3
0.726394	0.623752	-0.461176	-0.680955			9.92888	34.8456	5.85855	9.39243	0.793183	0.212183	TGVSALGCTLPEKEGHTVSGAR	P31660	prpC	2-methylcitrate synthase
1.03422	0.861551	0.0485471	-0.214992			16.6535	10.2483	20.7004	24.0269	0.111698	0.290439	SVALSGVPAGNTALCTVGK	P31660	prpC	2-methylcitrate synthase
1.06562	0.719425	0.0916944	-0.475083			8.22497	10.7623	19.0428	26.4695	0.596281	0.206153	TGVSALGCTLPEK	P31660	prpC	2-methylcitrate synthase
0.993101	0.772524	-0.00998825	-0.372349			8.96692	23.0434	17.476	22.6219	0.342731	0.437595	TLQEDCEK	P31663	panC	Pantothenate synthetase
0.811481	0.532242	-0.30137	-0.909845			5.50411	0.300768	15.5021	29.126	0.292852	0.576341	HWLVLCGHGNNGGDGYVVAR	P31806	nnr	Bifunctional NAD(P)H-hydrate repair enzyme Nnr;ADP-dependent (S)-NAD(P)H-hydrate dehydratase;NAD(P)H-hydrate epimerase
0.982437	0.714281	-0.0255639	-0.485437			8.44481	17.8442	16.9587	23.7423	0.625887	0.482981	AGEAAFQVCR	P31806	nnr	Bifunctional NAD(P)H-hydrate repair enzyme Nnr;ADP-dependent (S)-NAD(P)H-hydrate dehydratase;NAD(P)H-hydrate epimerase
0.889854	0.641517	-0.168359	-0.640441			22.0123	24.4829	22.8546	35.6258	0.902583	0.987018	VNCINPGGTR	P31808	yciK	Uncharacterized oxidoreductase YciK
0.966141	0.665947	-0.0496945	-0.586521			12.3404	6.33258	22.0722	33.144	0.940036	0.558065	GEGQPGDIETLEQLCR	P31979	nuoF	NADH-quinone oxidoreductase subunit F
0.936981	0.431697	-0.0939088	-1.21191	+		15.1749	37.6663	3.07096	7.11369	0.0362548	0.708745	ESCGWCTPCR	P31979	nuoF	NADH-quinone oxidoreductase subunit F
0.846665	0.633396	-0.240136	-0.658821			43.8201	39.4251	9.08711	14.3467	0.852591	0.768159	SNDLTVNCLTGK	P32132	typA	GTP-binding protein TypA/BipA
0.921775	0.687993	-0.117514	-0.539535			20.5191	31.2078	13.2329	19.234	0.789566	0.79466	ALCHYPR	P32157	yiiM	Protein YiiM
0.669174	0.524872	-0.579547	-0.929963			4.54068	17.8036	13.5376	25.7922	0.262161	0.0787762	CFEGWQQR	P33018	yeiG	S-formylglutathione hydrolase YeiG
0.940667	0.68755	-0.0882443	-0.540464			7.69081	18.1679	19.5288	28.4036	0.792488	0.688623	HDSSTLNCPMTFSIFLPPPR	P33018	yeiG	S-formylglutathione hydrolase YeiG
0.864846	0.663813	-0.209485	-0.591152			38.4503	30.9611	12.2468	18.4493	0.955073	0.870786	ALPAFFCR	P33025	psuG	Pseudouridine-5-phosphate glycosidase
0.708825	0.573212	-0.496498	-0.80286			13.2738	8.05803	17.152	29.9226	0.49475	0.16156	TFCIPHGGGGPGMGPIGVK	P33195	gcvP	Glycine dehydrogenase (decarboxylating)
0.814513	0.642149	-0.295991	-0.63902			5.59466	6.51062	17.1107	26.646	0.906467	0.592271	HAHYFDTLCVEVADK	P33195	gcvP	Glycine dehydrogenase (decarboxylating)
0.788121	0.673128	-0.343511	-0.571047			15.6809	5.58331	16.253	24.1455	0.889969	0.459064	DLALNQAMIPLGSCTMK	P33195	gcvP	Glycine dehydrogenase (decarboxylating)
0.899805	0.684959	-0.152316	-0.54591			9.72173	24.5578	9.91623	14.4771	0.809657	0.925699	NLFCSCVPISEYQ	P33195	gcvP	Glycine dehydrogenase (decarboxylating)
0.710486	0.558898	-0.493122	-0.839343			13.6678	33.6037	15.9434	28.5264	0.418721	0.165963	HAHYFDTLCVEVADKAGVLTR	P33195	gcvP	Glycine dehydrogenase (decarboxylating)
0.993031	0.717307	-0.01009	-0.479337			11.2133	8.56917	14.5509	20.2854	0.608367	0.437884	SADIHYQVSVDCK	P33219	yebF	Protein YebF
0.897815	0.59125	-0.15551	-0.75816			1.47671	10.2155	31.3136	52.9616	0.59712	0.937883	SVTFPKCEDLDAAGIAASVKR	P33219	yebF	Protein YebF
0.728634	0.628712	-0.456734	-0.669529			15.8217	32.1937	13.6719	21.746	0.823724	0.219282	EVAIECQR	P33221	purT	Phosphoribosylglycinamide formyltransferase 2
0.929248	0.779277	-0.105864	-0.359792			26.0829	30.7293	14.7814	18.9681	0.317311	0.751874	VMLLGSGELGKEVAIECQR	P33221	purT	Phosphoribosylglycinamide formyltransferase 2
0.888598	0.754049	-0.170398	-0.40727			0.200775	9.08388	7.08597	9.39722	0.420041	0.994824	LSMPVALAPVGLCGMYAR	P33232	lldD	L-lactate dehydrogenase
0.662955	0.475369	-0.593018	-1.07288			17.2239	65.5018	8.14566	17.1355	0.106442	0.0693859	YNGTVNHYFLCDR	P33602	nuoG	NADH-quinone oxidoreductase subunit G
0.788003	0.571678	-0.343727	-0.806725			51.1734	18.7615	9.66249	16.902	0.486362	0.4585	GVFAAGDCTTVPYK	P35340	ahpF	Alkyl hydroperoxide reductase subunit F
0.820177	0.732474	-0.285993	-0.44915			27.3851	34.6976	9.0482	12.3529	0.525082	0.622399	IDEVFIGSCMTNIGHFR	P36683	acnB	Aconitate hydratase 2
0.934988	0.602148	-0.0969797	-0.731809			43.7961	37.3972	4.83838	8.03519	0.661653	0.719741	SAAGCTIK	P36683	acnB	Aconitate hydratase 2
0.960185	0.689843	-0.058615	-0.53566			71.5934	81.3904	3.53536	5.12488	0.777424	0.587192	GGGLCLGGK	P36683	acnB	Aconitate hydratase 2
0.895858	0.710793	-0.158658	-0.492499			17.7835	3.95235	10.6527	14.987	0.646436	0.949906	TSPTHWYCAAEYILQK	P36771	lrhA	Probable HTH-type transcriptional regulator LrhA
0.821906	0.606165	-0.282955	-0.722218			22.9262	6.79734	21.8755	36.0884	0.685813	0.631684	TFVAVADLNTFAAAAAAVCR	P36771	lrhA	Probable HTH-type transcriptional regulator LrhA
0.732323	0.46598	-0.449448	-1.10166			23.326	39.9377	6.34657	13.6199	0.0865848	0.231293	TADAELCETGTPEQPGKQNLPGAEEGDGFFYAK	P36929	rsmB	Ribosomal RNA small subunit methyltransferase B
0.643663	0.456833	-0.635623	-1.13026		+	1.74002	1.99596	8.73234	19.1149	0.0699321	0.0455489	CWAFWQGYK	P37095	pepB	Peptidase B
0.996197	0.76232	-0.00549765	-0.391532			41.4764	34.3002	5.0122	6.57493	0.384005	0.424981	HVQLSGEGWDADRCWAFWQGYK	P37095	pepB	Peptidase B
0.777616	0.548271	-0.362871	-0.867038			4.14861	15.9502	11.3481	20.6979	0.365891	0.41003	HVQLSGEGWDADRCWAFWQGYKAPK	P37095	pepB	Peptidase B
1.02572	0.695421	0.0366358	-0.524041			49.971	46.6805	11.0583	15.9016	0.741348	0.317311	SPVLLALDYNPTGDKEAPVYACLVGK	P37095	pepB	Peptidase B
0.973269	0.776286	-0.0390897	-0.36534			16.1197	18.0164	7.16824	9.23402	0.328386	0.52438	VVDQQNAGDPAYRPMAGNFANSCAFK	P37330	glcB	Malate synthase G
1.19788	0.825223	0.26048	-0.277144		+	60.7756	35.76	6.28365	7.61448	0.181189	0.038062	SCIAQAR	P37330	glcB	Malate synthase G
0.661513	0.419435	-0.596158	-1.25348	+		19.3517	20.8949	13.8868	33.1084	0.0252553	0.0673345	HGANLILLDISPEIEKLADELCGR	P37440	ucpA	Oxidoreductase UcpA
0.886854	0.677121	-0.173231	-0.562515			19.3598	15.5781	17.4879	25.8268	0.862541	0.994905	NNPGVSCWWMADAGVEDR	P37613	yhhK	Uncharacterized protein YhhK
1.04755	0.819951	0.0670251	-0.28639			7.84977	16.9	28.1192	34.2938	0.19381	0.251864	IAVIGECMIELSEKGADVK	P37647	kdgK	2-dehydro-3-deoxygluconokinase
0.770929	0.649734	-0.375331	-0.622078			7.07843	3.92604	48.6445	74.8682	0.952918	0.380189	RGADSCLVSIAGEGLVDVPAVK	P37647	kdgK	2-dehydro-3-deoxygluconokinase
0.893813	0.699632	-0.161955	-0.515332			43.139	54.8429	16.1983	23.1526	0.714673	0.962514	IAVIGECMIELSEK	P37647	kdgK	2-dehydro-3-deoxygluconokinase
0.785338	0.581748	-0.348615	-0.781533			78.3443	80.0984	10.3571	17.8034	0.542399	0.445827	KIAVIGECMIELSEK	P37647	kdgK	2-dehydro-3-deoxygluconokinase
0.679967	0.52954	-0.556463	-0.917189			30.4806	24.8715	17.035	32.1694	0.281379	0.0972517	YGMAACAVDNLIDALQGKVEK	P37666	ghrB	Glyoxylate/hydroxypyruvate reductase B
0.981783	0.696822	-0.0265232	-0.521137			43.0665	29.0717	13.4576	19.3127	0.732416	0.485858	NCVNPHVAD	P37666	ghrB	Glyoxylate/hydroxypyruvate reductase B
0.790362	0.598889	-0.339414	-0.73964			16.2894	24.4171	19.0874	31.8714	0.642181	0.469848	VWTNCYHAYPAHAAFGGYK	P37685	aldB	Aldehyde dehydrogenase B
0.743114	0.605639	-0.428345	-0.72347			17.5945	12.3874	16.8962	27.8981	0.682641	0.268698	CLLVSYSDKPLGLF	P37685	aldB	Aldehyde dehydrogenase B
1.15951	0.956016	0.213519	-0.0648938	+		11.6563	17.5822	8.45393	8.84288	0.0276075	0.0644827	VSCPEEIAFR	P37744	rmlA1	Glucose-1-phosphate thymidylyltransferase 1
0.851234	0.672155	-0.232373	-0.573135			7.05457	7.10095	11.6194	17.2868	0.896704	0.793845	FVHYCPR	P37773	mpl	UDP-N-acetylmuramate:L-alanyl-gamma-D-glutamyl-meso-diaminopimelate ligase
0.804213	0.621262	-0.314351	-0.686727			6.65929	0.956503	31.1606	50.1569	0.777872	0.538757	SKFVHYCPR	P37773	mpl	UDP-N-acetylmuramate:L-alanyl-gamma-D-glutamyl-meso-diaminopimelate ligase
0.881829	0.615266	-0.181429	-0.700717			12.0215	11.9545	21.4659	34.8888	0.741126	0.966717	KPDNWEIVGKPQSQEAYGCMLR	P37902	gltI	Glutamate/aspartate periplasmic-binding protein
1.0187	0.728927	0.0267245	-0.456154			21.5264	16.2118	65.2674	89.5391	0.543876	0.340875	IPLLQNGTFDFECGSTTNNVER	P37902	gltI	Glutamate/aspartate periplasmic-binding protein
1.0605	0.77378	0.0847383	-0.370004			2.73007	3.68677	55.7598	72.0615	0.337886	0.218385	LIPITSQNRIPLLQNGTFDFECGSTTNNVER	P37902	gltI	Glutamate/aspartate periplasmic-binding protein
0.847352	0.62563	-0.238967	-0.676618			59.2449	69.8032	17.2726	27.6084	0.804742	0.772012	CTEEHQAIVR	P38521	yggL	Uncharacterized protein YggL
0.750167	0.525788	-0.414716	-0.927446			45.7885	53.844	7.90621	15.0369	0.265875	0.294952	CTEEHQAIVRK	P38521	yggL	Uncharacterized protein YggL
0.929735	0.646539	-0.105109	-0.62919			61.0222	54.8929	8.51029	13.1628	0.933388	0.749123	AFTVMSCDNVR	P39160	uxuB	D-mannonate oxidoreductase
0.961452	0.678734	-0.0567132	-0.559082			4.95011	13.4804	31.3624	46.2073	0.851549	0.580924	TSYSEFLSQLANQYASCLKGD	P39172	znuA	High-affinity zinc uptake system protein ZnuA
0.949954	0.681358	-0.074071	-0.553515			6.64688	6.23012	32.1222	47.1444	0.833785	0.639256	TSYSEFLSQLANQYASCLK	P39172	znuA	High-affinity zinc uptake system protein ZnuA
0.937442	0.694582	-0.0931979	-0.525783			3.02231	11.9343	10.7267	15.4434	0.746722	0.706209	VYLNPQDCSVINDEALNR	P39173	yeaD	Putative glucose-6-phosphate 1-epimerase
0.885304	0.58729	-0.175755	-0.767855			45.4752	33.6429	11.8992	20.2612	0.574117	0.986224	GGVPVCWPWFGPAAQQGLPAHGFAR	P39173	yeaD	Putative glucose-6-phosphate 1-epimerase
0.91039	0.626514	-0.135444	-0.674581			41.6961	40.0458	12.5613	20.0495	0.810185	0.861691	AWFCGHEFYVDER	P39199	prmB	50S ribosomal protein L3 glutamine methyltransferase
1.31309	0.800065	0.392971	-0.321811		+	19.9957	13.7271	15.1343	18.9164	0.248125	0.00672868	HDTDPGCAIR	P39286	rsgA	Putative ribosome biogenesis GTPase RsgA
0.829084	0.581132	-0.270409	-0.783063			1.66319	5.54924	15.1508	26.0711	0.538907	0.670633	HVFCEKPIALSYEDCVDMVK	P39353	yjhC	Uncharacterized oxidoreductase YjhC
0.950806	0.813368	-0.0727767	-0.29802			19.076	39.3375	16.7587	20.604	0.210587	0.634822	ITCVYDPENGENIAR	P39353	yjhC	Uncharacterized oxidoreductase YjhC
0.692004	0.50395	-0.531148	-0.988648			27.184	44.7493	6.29243	12.4862	0.185579	0.121333	CAISDHR	P39377	iadA	Isoaspartyl dipeptidase
0.61389	0.5367	-0.703949	-0.897812		+	31.9845	26.7046	16.8154	31.331	0.312318	0.0217864	TACLPNFHLLR	P42599	ygjR	Uncharacterized oxidoreductase YgjR
1.01103	0.725918	0.0158217	-0.462121			49.5959	45.6692	42.3617	58.356	0.560145	0.368058	VNICYFALSPEDEAR	P45464	lpoA	Penicillin-binding protein activator LpoA
1.15045	0.810513	0.202202	-0.303092			11.5191	21.1282	40.9621	50.5384	0.218223	0.0727301	HFCASK	P45771	yrdD	Uncharacterized protein YrdD
0.820409	0.4526	-0.285585	-1.14369			30.3175	52.5581	5.62896	12.4369	0.063071	0.623642	HGPFLGCSQYPACDYVRPLK	P45771	yrdD	Uncharacterized protein YrdD
0.807084	0.738991	-0.30921	-0.436371			6.69797	6.71934	11.6066	15.706	0.491672	0.553495	TNSPFLPFDCSQIIWNDAR	P45800	yrfF	Putative membrane protein IgaA homolog
0.876258	0.651504	-0.190572	-0.618153			11.6736	18.5806	17.7213	27.2006	0.963707	0.935334	YMPGKPAWYMYDSCQSK	P46130	ybhC	Putative acyl-CoA thioester hydrolase YbhC
0.855131	0.725899	-0.225782	-0.462159			14.6098	15.9139	14.4448	19.8992	0.56025	0.81583	AFEQCAGFLR	P46837	yhgF	Protein YhgF
0.910039	0.603805	-0.136	-0.727845			6.3688	9.11256	16.6243	27.5325	0.671597	0.863788	TIVCPLIQNDGAYLLCK	P52006	nudI	Nucleoside triphosphatase NudI
0.910017	0.569564	-0.136034	-0.81207			19.94	3.76579	18.0218	31.6413	0.474889	0.863917	HAEDPTPLVCHGSWPGVITR	P52061	rdgB	dITP/XTP pyrophosphatase
0.875275	0.645575	-0.192192	-0.631344			50.863	56.208	11.4352	17.7133	0.927481	0.929784	HLYACDR	P52697	pgl	6-phosphogluconolactonase
1.01113	0.619406	0.0159669	-0.691042			38.3561	31.3872	9.29534	15.0069	0.76648	0.367687	ICLFTVSDDGHLVAQDPAEVTTVEGAGPR	P52697	pgl	6-phosphogluconolactonase
0.915597	0.66397	-0.127215	-0.590809			5.31745	5.9655	13.6434	20.5483	0.953956	0.830772	TEFDKDNGFTVLDACQVNDR	P60651	speB	Agmatinase
0.793603	0.600648	-0.33351	-0.735408			6.35402	2.93324	44.628	74.2998	0.652673	0.48563	VAEVIDIPFCVAGGIK	P60664	hisF	Imidazole glycerol phosphate synthase subunit HisF
0.864715	0.510995	-0.209704	-0.968619			40.6642	59.805	4.09167	8.00725	0.2096	0.870042	YVSPDEFDEMKAEALAMGFTHAACGPFVR	P60716	lipA	Lipoyl synthase
0.751733	0.536019	-0.411708	-0.899645			34.4629	34.4029	10.0186	18.6908	0.309298	0.300971	DGGAQHFADCITAIR	P60716	lipA	Lipoyl synthase
1.01855	0.843956	0.0265229	-0.24476			14.0059	14.695	31.0739	36.8193	0.141782	0.341366	SKACLIQR	P60757	hisG	ATP phosphoribosyltransferase
0.675094	0.563281	-0.56684	-0.828074			69.4681	76.5178	10.4103	18.4815	0.44144	0.0885577	CGEVGWLVCAIK	P60785	lepA	Elongation factor 4
0.915753	0.772526	-0.12697	-0.372345			9.78412	11.0731	13.3388	17.2665	0.342723	0.829854	TVFEWVTNSLGSQGTVCAGGR	P60906	hisS	Histidine--tRNA ligase
0.696127	0.457673	-0.522578	-1.12761			39.7471	35.2322	17.6247	38.5093	0.0713555	0.130466	CRWPGTESAFQVHR	P63417	yhbS	Uncharacterized N-acetyltransferase YhbS
0.902231	0.63567	-0.148432	-0.653649			6.62127	9.92945	18.174	28.5903	0.866608	0.910905	TLTIPCK	P64503	yebV	Uncharacterized protein YebV
0.785838	0.592621	-0.347696	-0.754819			10.3823	43.3727	6.82753	11.5209	0.60514	0.448195	MIVTGYSSGMVECR	P64517	yodC	Uncharacterized protein YodC
0.917355	0.673992	-0.124448	-0.569197			16.1505	13.8961	9.4798	14.0652	0.88401	0.820431	IHWACR	P64559	cptB	Antitoxin CptB
0.948978	0.613705	-0.0755542	-0.704383			18.5652	24.5256	9.35266	15.2397	0.731592	0.644352	GITCIDLSR	P64602	mlaB	Probable phospholipid ABC transporter-binding protein MlaB
0.857501	0.620414	-0.22179	-0.688698			8.38523	18.4063	11.4784	18.5012	0.772663	0.829219	YGVIALGDSSYVNFCNGGK	P65367	yqcA	Uncharacterized protein YqcA
0.848906	0.618133	-0.236323	-0.69401			9.58994	15.2763	36.5382	59.1105	0.758676	0.780746	CDEFTPDSLK	P65556	yfcD	Uncharacterized Nudix hydrolase YfcD
1.17083	0.651505	0.227526	-0.618151			64.1479	0.489735	12.1418	18.6365	0.963712	0.0553591	GNCDSEVDQMLLHFPITAPWQQVLLEK	P67095	yfcE	Phosphodiesterase YfcE
0.182552	0.189756	-2.45362	-2.39778	+	+	66.4632	141.421	0.55274	2.91289	6.19036e-10	7.86951e-23	MVAELQLPINVIGVLAGCENMPGGR	P68767	pepA	Cytosol aminopeptidase
1.2796	0.728885	0.355694	-0.456237		+	16.1885	15.5723	32.4225	44.4824	0.5441	0.0113706	ANAVLLHSCEVTSGTPGCYR	P69411	rcsF	Outer membrane lipoprotein RcsF
0.989891	0.690749	-0.0146579	-0.533767			6.89121	8.22494	47.8956	69.3386	0.771511	0.450938	QAVCIGSALNITAK	P69411	rcsF	Outer membrane lipoprotein RcsF
1.00887	0.721509	0.0127394	-0.470911			33.6172	22.9669	11.1011	15.386	0.584536	0.375981	ERIAQEDCR	P69441	adk	Adenylate kinase
0.963956	0.74226	-0.052961	-0.430004			11.1415	9.3951	16.2038	21.8303	0.47546	0.568649	KDPSLTEESLVTFCR	P69451	fadD	Long-chain-fatty-acid--CoA ligase
1.15319	0.810073	0.205631	-0.303876			44.7199	12.1453	12.4798	15.4057	0.219421	0.0701446	SSNTASVVVLCTAPDEATAQDLAAK	P69488	cutA	Divalent-cation tolerance protein CutA
0.933634	0.690252	-0.0990707	-0.534804			30.8776	23.877	21.8981	31.7247	0.77475	0.727261	LIHEHCER	P69741	hybO	Hydrogenase-2 small chain
0.722563	0.508347	-0.468805	-0.976114			7.59368	29.3076	6.5658	12.916	0.200361	0.200379	EAEFPTGIMLEQHAIAIPHCEAIHAK	P69828	gatA	Galactitol-specific phosphotransferase enzyme IIA component
0.734902	0.48969	-0.444376	-1.03006			14.1838	1.81699	6.01487	12.283	0.142469	0.239927	LGPYEFICTGRPDEGIPAVCFK	P69910;P69908	gadB;gadA	Glutamate decarboxylase beta;Glutamate decarboxylase alpha
1.09886	0.833787	0.136012	-0.26225			12.0808	3.01748	26.7553	32.0889	0.162159	0.139706	ACQNYGPLYK	P69922	fucI	L-fucose isomerase
1.05854	0.705765	0.0820701	-0.502741			37.4953	28.1439	7.42179	10.516	0.676719	0.223212	HPQEQLAAVAPLLCAGITTYSPLR	P75691	yahK	Aldehyde reductase YahK
0.914408	0.775041	-0.12909	-0.367655			17.5472	30.3144	5.95874	7.68829	0.333081	0.837797	IIPVTAFSQNCSLIWCEQTR	P75849	ycbL	Uncharacterized protein YcbL
0.953187	0.716078	-0.0691695	-0.481812			11.5402	16.3036	14.5901	20.375	0.615449	0.622535	CPAIEIPR	P75874	yccU	Uncharacterized protein YccU
0.924463	0.660017	-0.113312	-0.599426			60.1092	47.287	1.4373	2.17768	0.981976	0.779149	SCDMTQVSADYNALFIGDECAVPPYR	P75915	ycdY	Chaperone protein YcdY
0.801079	0.623719	-0.319984	-0.681032			87.3031	90.4788	8.11153	13.0051	0.792978	0.522841	TLQQFLCQR	P75952	comR	HTH-type transcriptional repressor ComR
0.808765	0.588559	-0.306208	-0.764742			36.8953	25.4923	10.5705	17.96	0.581456	0.562191	VVCVGSNYAK	P76004	ycgM	Uncharacterized protein YcgM
0.886139	0.680318	-0.174395	-0.555718			2.84583	18.8417	19.3729	28.4763	0.840805	0.9909	TMCDVWVPVVESLR	P76014	dhaL	PTS-dependent dihydroxyacetone kinase, ADP-binding subunit DhaL
1.06772	0.797512	0.0945352	-0.326422			21.6291	10.6273	6.67651	8.37168	0.255912	0.201303	CQQAGLTIER	P76015	dhaK	PTS-dependent dihydroxyacetone kinase, dihydroxyacetone-binding subunit DhaK
0.954713	0.74768	-0.0668603	-0.419507			45.5504	39.5598	14.5002	19.3936	0.449387	0.614724	GCPFQPR	P76027	oppD	Oligopeptide transport ATP-binding protein OppD
0.863036	0.641045	-0.212507	-0.641502			45.6836	43.2632	12.5362	19.5558	0.899685	0.860539	ACFKPVEELL	P76027	oppD	Oligopeptide transport ATP-binding protein OppD
0.768712	0.529223	-0.379485	-0.918052			31.1649	29.94	14.9319	28.2147	0.280052	0.370544	CPHAMEICSSAPPLEEFTPGR	P76027	oppD	Oligopeptide transport ATP-binding protein OppD
0.114816	0.106127	-3.12261	-3.23614	+	+	13.9443	8.6213	18.4854	174.182	1.1061e-19	4.58855e-37	IPIFAICR	P76038	puuD	Gamma-glutamyl-gamma-aminobutyrate hydrolase PuuD
0.731211	0.485297	-0.45164	-1.04306			14.7788	38.391	12.5278	25.8147	0.130658	0.227632	HPVCAYK	P76108	ydcS	Putative ABC transporter periplasmic-binding protein YdcS
0.977633	0.776317	-0.0326357	-0.365283			10.2165	5.07939	34.6498	44.6336	0.328271	0.504402	ETGCAVNVK	P76108	ydcS	Putative ABC transporter periplasmic-binding protein YdcS
0.826759	0.553206	-0.274461	-0.854112			14.508	10.2615	35.5174	64.2028	0.39001	0.657952	GCETNGFNYFDKIAFWK	P76108	ydcS	Putative ABC transporter periplasmic-binding protein YdcS
0.865218	0.567232	-0.208864	-0.817988			14.5821	5.22859	17.6748	31.1597	0.462361	0.872893	WQLFAESGETCR	P76215	astE	Succinylglutamate desuccinylase
0.907264	0.690081	-0.140405	-0.535163			40.526	31.8462	6.99544	10.1371	0.77587	0.880438	WDKQHIDILCAR	P76251	dmlA	D-malate dehydrogenase [decarboxylating]
0.795886	0.609103	-0.329366	-0.715243			14.7002	14.9603	12.2559	20.1213	0.703589	0.496876	GNATTPQVADAICK	P76251	dmlA	D-malate dehydrogenase [decarboxylating]
0.867025	0.72822	-0.205855	-0.457553			8.27984	25.6975	13.7124	18.83	0.547669	0.88312	LFPGVPCPLAGK	P76251	dmlA	D-malate dehydrogenase [decarboxylating]
0.881879	0.655919	-0.181347	-0.608411			5.68819	7.53868	18.1847	27.724	0.990514	0.967001	TILDVGCGSGYHMWR	P76291	cmoB	tRNA (mo5U34)-methyltransferase
0.880501	0.591682	-0.183603	-0.757107			29.7183	24.6213	11.3349	19.1571	0.599642	0.95925	FCQFYQQDPLQR	P76346	mtfA	Protein MtfA
0.769288	0.567963	-0.378404	-0.816132			5.50796	48.6119	5.78086	10.1782	0.466269	0.373039	VQESAHQTALPWQEALSIPLLTCLTEQEQSK	P76346	mtfA	Protein MtfA
0.898706	0.539078	-0.154079	-0.891435			8.18668	10.0691	9.52543	17.6699	0.322973	0.932425	LCQSGCTR	P76440	preT	NAD-dependent dihydropyrimidine dehydrogenase subunit PreT
0.974189	0.70293	-0.0377258	-0.508547			36.9271	21.7866	11.9859	17.0513	0.694124	0.520125	SQVQSGILPEHCR	P76536	yfeX	Probable deferrochelatase/peroxidase YfeX
1.11431	1.01053	0.156149	0.0151167	+		18.7441	4.75371	37.713	37.3199	0.0114335	0.115598	HNIVVCDSK	P76558	maeB	NADP-dependent malic enzyme
0.833478	0.780762	-0.262784	-0.357046			33.9846	57.7975	6.69669	8.57712	0.311921	0.694755	GEADAMICGTVGDYHEHFSVVK	P76558	maeB	NADP-dependent malic enzyme
0.869192	0.694347	-0.202254	-0.526272			6.85265	24.9092	15.9232	22.9326	0.748236	0.895386	CKTEEEIVER	P76658	hldE	Bifunctional protein HldE;D-beta-D-heptose 7-phosphate kinase;D-beta-D-heptose 1-phosphate adenylyltransferase
0.872968	0.567297	-0.196	-0.817825			10.9926	33.184	3.20706	5.65324	0.462703	0.916744	VAYDTAHYCLLDTLGCGLEALEYPACK	P77243	prpD	2-methylcitrate dehydratase
0.770102	0.644062	-0.376879	-0.634729			104.718	126.759	2.27524	3.53264	0.918209	0.376577	THEACIR	P77243	prpD	2-methylcitrate dehydratase
0.738354	0.55732	-0.437616	-0.843421			3.14188	21.9322	11.2775	20.2353	0.410672	0.251782	MNVNFFVTCIGDALK	P77252	ykgE	Uncharacterized protein YkgE
0.953456	0.647693	-0.0687624	-0.626617			54.4292	41.3866	6.23499	9.62645	0.940449	0.621155	LDCDAEQMIAAQFGLR	P77395	ybbN	Uncharacterized protein YbbN
0.706893	0.551161	-0.500436	-0.859454			49.1649	57.3449	19.5843	35.5328	0.379928	0.156535	ICHQSVEK	P77425	allC	Allantoate amidohydrolase
0.70858	0.479492	-0.496997	-1.06042			16.9857	23.2395	11.9978	25.0219	0.116094	0.160917	MPSCINIISGPSSTADIELIK	P77433	ykgG	Uncharacterized protein YkgG
0.982955	0.630867	-0.0248032	-0.664593			9.72992	2.15943	16.5052	26.1627	0.837003	0.480707	AVYLIIEDC	P77433	ykgG	Uncharacterized protein YkgG
0.944407	0.674058	-0.0825189	-0.569055			33.5034	33.9056	15.179	22.5188	0.883554	0.668506	CELTSEAK	P77433	ykgG	Uncharacterized protein YkgG
0.791464	0.542604	-0.337404	-0.882029			1.33437	0.445219	31.1863	57.4753	0.339115	0.475189	LQQECNAVVWDPAK	P77433	ykgG	Uncharacterized protein YkgG
0.732088	0.568217	-0.449912	-0.815485			12.7029	15.4041	16.2713	28.6357	0.467636	0.230515	CDAFIQFASDVMLTR	P77433	ykgG	Uncharacterized protein YkgG
1.02958	0.752192	0.0420603	-0.410828			40.1201	34.8246	15.3547	20.4133	0.428457	0.304877	CIPEMVIMTPSDENECR	P77488	dxs	1-deoxy-D-xylulose-5-phosphate synthase
0.896927	0.565392	-0.156938	-0.822676			42.3422	21.5131	29.5998	52.3527	0.452568	0.943335	SHCNIEPVSGLK	P77554	yahJ	Uncharacterized protein YahJ
1.2849	1.00294	0.361656	0.00423007	+	+	13.3042	25.8026	24.318	24.2468	0.0129639	0.010476	TASGLTWLAFCPEQDR	P77569	mhpR	Mhp operon transcriptional activator
0.704437	0.570211	-0.505458	-0.810431			3.53512	9.4571	16.8442	29.5403	0.47839	0.150302	TIQLLEGELPSPINPPSGCVFR	P77737	oppF	Oligopeptide transport ATP-binding protein OppF
1.01047	0.983182	0.0150301	-0.0244702	+		9.90645	27.6417	10.9852	11.1731	0.0178992	0.370083	LYEGETLGVVGESGCGK	P77737	oppF	Oligopeptide transport ATP-binding protein OppF
0.96115	0.862178	-0.0571668	-0.213942			12.9776	14.5517	16.7952	19.4799	0.110737	0.582416	CDERELLPGFTAEADQLELLSR	P77739	yniA	Uncharacterized protein YniA
0.988266	0.783869	-0.0170292	-0.351315			5.62446	8.92906	21.4764	27.3979	0.300867	0.457801	FCHVYHACK	P78061	puuA	Gamma-glutamylputrescine synthetase PuuA
0.489507	0.332169	-1.0306	-1.59001	+	+	27.2129	52.5571	57.475	173.03	0.000677359	0.000213801	TEHGLRCCR	Q46908	ygcR	Putative electron transfer flavoprotein subunit YgcR
0.751559	0.570478	-0.412041	-0.809756			3.2604	5.23126	18.8992	33.1287	0.479837	0.300301	SCSVVAHIR	Q47147	yafJ	Putative glutamine amidotransferase YafJ
0.736524	0.526878	-0.441195	-0.924459			4.17604	15.7249	26.5894	50.466	0.270327	0.245455	GCNLADSLWSAK	Q47690	mmuM	Homocysteine S-methyltransferase
1.01293	0.759842	0.0185381	-0.396228			39.3144	42.9046	10.1973	13.4203	0.394555	0.361162	HAVTEQWLCAR	Q57261	truD	tRNA pseudouridine synthase D
